# Supplementary material for: Scans for signatures of selection in Russian cattle breed genomes reveal new candidate genes for environmental adaptation and acclimation
Source: Sci Rep. 2018 Aug 28;8:12984. doi: 10.1038/s41598-018-31304-w (PMC6113280; doi:10.1038/s41598-018-31304-w)
Supplement: Supplementary file 2 — Supplementary Table 1 [file 41598_2018_31304_MOESM2_ESM.xlsx]

## Sheet: Signatures of selection
Supplementary Table S1. Regions predicted to be under selection and genes in these regions in Russian and additional cattle breeds of European and Asian origins
Chr	Start	End	Known selected region from Randhawa et al. 2016	Size	No. SNPs	Most significant SNP (bp)	p-value	qvalue	Breed/Group	Method	No. genes	Genes
1	342923	376967	NO	34045	3	376967	0.000309594	0.0425799	Hanwoo	DCMS	1	RCAN1
1	342923	737648	overlap	394726	24	509915	2.87022e-06	0.0180537	Japanese Black	DCMS	6	KCNE2	SMIM11B	CU633980.1	TMEM230	KCNE1B	RCAN1
1	499766	533815	overlap	34050	4	516404	8.3581e-05	0.0177083	Hanwoo	DCMS	0
1	1288510	1385605	overlap	97096	8	1359951	5.52812e-06	0.00288292	Kholmogory	DCMS	4	TMEM50B	IFNGR2	DNAJC28	GART
1	1760113	2117893	overlap	357781	12	2031939	2.23294e-05	0.00845155	Yakut	DCMS	1	C21orf62
1	11136532	11199579	overlap	63048	5	11158004	0.000254348	0.0492215	Jersey	DCMS	0
1	14335439	14509193	overlap	173755	13	14417802	2.22286e-05	0.00552148	Bestuzhev	DCMS	0
1	14366528	14391928	overlap	25401	3	14379994	0.0002104	0.0351745	Kholmogory	DCMS	0
1	19576119	19812929	overlap	236811	9	19706636	5.97626e-05	0.0388407	Japanese Black	DCMS	0
1	21842656	21992025	NO	149370	11	21892741	1.1168e-05	0.0216556	Japanese Black	DCMS	0
1	22689421	23255987	NO	566567	22	22841754	9.75168e-05	0.0163754	Bestuzhev	DCMS	0
1	24692046	24950186	NO	258141	13	24745304	0.000128945	0.0423671	Angus	DCMS	0
1	28402240	28898634	NO	496395	25	28698680	3.99929e-06	0.00227383	Kazakh Whiteheaded	DCMS	2	GBE1	FKBP2
1	31670765	31849601	overlap	178837	9	31748133	5.39934e-05	0.0149502	Buryat	DCMS	0
1	31700738	31991587	overlap	290850	15	31815750	3.99044e-06	0.0040533	Jersey	DCMS	0
1	39877948	39910369	NO	32422	4	39902902	0.000327555	0.0461686	Kalmyk	DCMS	0
1	40206017	40856977	NO	650961	23	40495849	0.000271413	0.0335176	Yaroslavl	DCMS	0
1	41931313	41997911	overlap	66599	7	41974641	0.000135688	0.0209833	Holstein	DCMS	0
1	43145332	43181180	overlap	35849	4	43149603	0.000210308	0.0270134	Kazakh Whiteheaded	DCMS	0
1	50245316	50353451	NO	108136	4	50320575	0.000233573	0.0470835	Jersey	DCMS	1	ALCAM*
1	53628600	53711605	NO	83006	8	53679183	0.000283832	0.034264	Yaroslavl	DCMS	1	MYH15
1	54799552	54873112	NO	73561	4	54799552	0.000146358	0.0355137	Jersey	DCMS	0
1	56294040	56613748	overlap	319709	10	56537180	6.64863e-05	0.0184523	Fleckvieh	DCMS	0
1	58722694	58828363	NO	105670	3	58795699	5.47029e-05	0.0379125	Japanese Black	DCMS	1	USF3
1	59071436	59103364	NO	31929	3	59075935	3.27951e-05	0.0146422	Jersey	DCMS	1	ZDHHC23
1	65244386	65643822	overlap	399437	22	65393936	3.28776e-05	0.0091901	Kholmogory	DCMS	1	GSK3B
1	65251716	65693002	overlap	441287	22	65425887	4.87735e-08	0.000146482	Yaroslavl	DCMS	2	GSK3B	GPR156
1	71863770	72972221	NO	1108452	49	72746303	1.02124e-05	0.0063721	Jersey	DCMS	9	PPP1R2P3	APOD	BDH1	DLG1	MELTF	PIGZ	NCBP2	SENP5	PAK2
1	72740122	72761504	NO	21383	5	72753227	6.04111e-06	0.00301745	Yaroslavl	DCMS	1	ACAP2*
1	74713515	74814760	overlap	101246	4	74791481	0.000471412	0.0462839	Holstein	DCMS	2	HRASLS	ATP13A5
1	81603436	81623098	overlap	19663	3	81614180	0.00035731	0.0397966	Kostroma	DCMS	1	DGKG
1	81629767	81790858	overlap	161092	9	81790858	0.000221976	0.0366424	Kholmogory	DCMS	2	ETV5	DGKG
1	83859398	84475914	NO	616517	18	84111692	1.41173e-05	0.00415411	Holstein	DCMS	7	KLHL24	KLHL6	YEATS2	MAP6D1	PARL	B3GNT5	MCF2L2
1	84705979	84897864	NO	191886	8	84748706	0.000126902	0.0217413	Black Pied	DCMS	1	ATP11B
1	102267835	102651984	NO	384150	16	102464968	0.000118536	0.0207883	Black Pied	DCMS	1	BCHE
1	102707429	102837279	NO	129851	5	102739528	0.000428128	0.0478493	Black Pied	DCMS	0
1	103926075	104585984	NO	659910	26	104119054	2.12412e-07	0.000378162	Yakut	DCMS	1	PFN1
1	106974876	107825753	NO	850878	31	107115027	2.2572e-05	0.0062058	Black Pied	DCMS	2	B3GALNT1	PPM1L
1	107172243	107177989	NO	5747	2	107172243	0.000134615	0.0284983	Buryat	DCMS	0
1	110995259	111071908	overlap	76650	10	111051201	0.000113844	0.025051	Fleckvieh	DCMS	2	PTX3	VEPH1
1	112497788	112513766	overlap	15979	2	112497788	0.000451001	0.0493178	Black Pied	DCMS	0
1	113110343	113337222	overlap	226880	11	113253508	0.000291377	0.0329479	Kazakh Whiteheaded	DCMS	0
1	116687552	116710190	overlap	22639	3	116700751	0.000197818	0.0337765	Kholmogory	DCMS	0
1	127605003	127670558	overlap	65556	5	127635326	0.000250691	0.0368989	Hanwoo	DCMS	1	XRN1
1	133473370	133671941	NO	198572	6	133530705	0.000110347	0.0181695	Bestuzhev	DCMS	0
1	139450331	139824926	overlap	374596	13	139621641	1.93498e-05	0.00699377	Kazakh Whiteheaded	DCMS	1	CPNE4
1	150376696	150459773	NO	83078	7	150387930	0.000109461	0.0286799	Jersey	DCMS	1	CLDN14
1	155955828	156710174	NO	754347	33	156253686	3.43021e-07	0.000532676	Yakut	DCMS	0
2	263273	912815	NO	649543	40	620403	1.47998e-08	2.15222e-05	Holstein	DCMS	2	HERC2	OCA2
2	12094383	12145645	NO	51263	4	12125866	0.00040519	0.0455753	Bestuzhev	DCMS	0
2	15069317	15082525	NO	13209	3	15075787	4.17854e-05	0.0125009	Yakut	DCMS	1	CERKL
2	19390765	19517187	overlap	126423	6	19405180	0.000287472	0.0462954	Fleckvieh	DCMS	1	AGPS
2	21448855	21581966	overlap	133112	8	21571074	8.05692e-05	0.0235969	Jersey	DCMS	0
2	23648283	23747038	overlap	98756	8	23730960	0.00016075	0.0286566	Kholmogory	DCMS	1	RAPGEF4
2	26333469	26571837	NO	238369	14	26460035	0.000226807	0.0310253	Bestuzhev	DCMS	1	UBR3
2	26338260	26624727	NO	286468	16	26460035	4.41402e-05	0.0113682	Kholmogory	DCMS	1	UBR3
2	29307365	29430344	NO	122980	5	29335326	7.93715e-05	0.0199217	Buryat	DCMS	0
2	31421919	31430081	NO	8163	2	31430081	0.000319698	0.0495674	Fleckvieh	DCMS	1	SLC38A11
2	34638721	34679700	overlap	40980	4	34673859	0.00016226	0.0232267	Kazakh Whiteheaded	DCMS	1	SLC4A10
2	34839755	35319678	overlap	479924	18	35122342	2.35055e-05	0.00797688	Kazakh Whiteheaded	DCMS	3	PSMD14	TBR1	TANK
2	36891323	37105215	overlap	213893	11	36939833	2.38348e-05	0.00801914	Yaroslavl	DCMS	1	BAZ2B
2	36939833	37032879	overlap	93047	4	37032879	0.000132184	0.0265854	Yakut	DCMS	1	BAZ2B
2	62411616	62666783	overlap	255168	11	62486914	5.49352e-05	0.0108793	Bestuzhev	DCMS	1	RAB3GAP1
2	64357623	64759816	overlap	402194	20	64549576	4.17085e-06	0.00146198	Bestuzhev	DCMS	0
2	71314382	71598307	overlap	283926	10	71463955	7.57917e-05	0.0154644	Kazakh Whiteheaded	DCMS	1	STEAP3
2	72018469	72391579	overlap	373111	8	72324157	8.49066e-06	0.00266068	Kalmyk	DCMS	4	TMEM185B	RALB	EPB41L5	PTPN4
2	72061176	72445788	overlap	384613	8	72338590	6.40766e-05	0.0145794	Hanwoo	DCMS	4	TMEM185B	RALB	EPB41L5	PTPN4
2	72105078	72369610	overlap	264533	5	72214554	0.000286773	0.0439474	Kholmogory	DCMS	3	EPB41L5	TMEM185B	RALB
2	72105078	72391579	overlap	286502	6	72338590	1.66696e-05	0.00607187	Buryat	DCMS	3	TMEM185B	RALB	EPB41L5
2	72214554	72369610	overlap	155057	4	72338590	0.000238924	0.0296431	Kostroma	DCMS	1	EPB41L5
2	72214554	72377743	overlap	163190	5	72324157	0.000339767	0.0359681	Kazakh Whiteheaded	DCMS	3	TMEM185B	RALB	EPB41L5
2	72752229	72790595	overlap	38367	3	72790595	0.000100005	0.0176322	Kazakh Whiteheaded	DCMS	0
2	72849807	72898209	overlap	48403	3	72885823	0.000194045	0.0256036	Kazakh Whiteheaded	DCMS	0
2	73106084	73393457	overlap	287374	16	73234975	8.52486e-05	0.0171816	Yaroslavl	DCMS	1	GLI2
2	74415700	74609838	overlap	194139	9	74503987	0.000147744	0.025902	Hanwoo	DCMS	0
2	77445113	77620108	NO	174996	9	77543633	4.15164e-05	0.0108569	Kholmogory	DCMS	0
2	78908890	79017908	NO	109019	5	78969078	0.000440423	0.0441485	Holstein	DCMS	0
2	82181575	82492892	NO	311318	12	82241805	3.9327e-05	0.0110494	Yaroslavl	DCMS	0
2	84270003	84795538	NO	525536	16	84583215	0.000270362	0.0420471	Kholmogory	DCMS	2	SLC39A10	DNAH7
2	86468840	86798683	NO	329844	12	86610683	0.000107843	0.0180654	Holstein	DCMS	4	MARS2	BOLL	RFTN2	PLCL1
2	86495107	86798683	NO	303577	10	86610683	0.000212416	0.0294666	Black Pied	DCMS	4	MARS2	BOLL	RFTN2	PLCL1
2	90687417	90764655	NO	77239	7	90750902	0.000273629	0.0349672	Bestuzhev	DCMS	0
2	91286974	92042146	overlap	755173	21	91520420	3.04173e-05	0.00759809	Kalmyk	DCMS	0
2	91516415	91965445	overlap	449031	12	91748141	3.44483e-05	0.0103606	Buryat	DCMS	3	CARF	NBEAL1	WDR12
2	101835294	101999321	overlap	164028	11	101908634	8.01293e-06	0.0029399	Black Pied	DCMS	1	SPAG16
2	101835294	101999321	overlap	164028	11	101908634	5.5767e-05	0.0120598	Holstein	DCMS	1	SPAG16
2	120372185	120487760	overlap	115576	5	120419228	8.09964e-05	0.0205717	Fleckvieh	DCMS	1	NPPC
2	120914934	120938406	overlap	23473	2	120914934	0.000439763	0.0423056	Kazakh Whiteheaded	DCMS	2	ALPP*	ECEL1*
2	121458839	121533411	overlap	74573	5	121503634	0.000532135	0.0484732	Kazakh Whiteheaded	DCMS	1	AK2
2	122438371	122509616	overlap	71246	5	122438371	0.000348058	0.0499425	Yakut	DCMS	1	SPOCD1
2	122483795	122622443	overlap	138649	5	122509616	0.000263997	0.0312118	Kazakh Whiteheaded	DCMS	2	ADGRB2	COL16A1
2	125160307	125707849	overlap	547543	23	125435419	8.79334e-05	0.0166029	Kazakh Whiteheaded	DCMS	8	RAB42	TRNAU1AP	TAF12	RCC1	GMEB1	PHACTR4	FAM136A	MED18
3	9347514	9722400	overlap	374887	11	9488492	2.66918e-06	0.00117355	Black Pied	DCMS	10	COPA	NCSTN	PEX19	NHLH1	DCAF8	VANGL2	PEA15	CASQ1	ATP1A4	ATP1A2
3	9347514	9751086	overlap	403573	12	9461404	1.5888e-05	0.00431582	Bestuzhev	DCMS	13	NCSTN	NHLH1	COPA	PEX19	VANGL2	DCAF8	PEA15	CASQ1	ATP1A4	ATP1A2	IGSF8	KCNJ9	KCNJ10
3	9385561	9528564	overlap	143004	4	9488492	0.000468311	0.046082	Holstein	DCMS	2	COPA	NCSTN
3	10791556	10928283	overlap	136728	4	10819700	1.01711e-07	0.000222232	Yakut	DCMS	0
3	13202787	13456149	NO	253363	12	13389465	1.37957e-05	0.0054908	Hanwoo	DCMS	0
3	18459665	18531965	overlap	72301	5	18520392	0.000272813	0.0335799	Yaroslavl	DCMS	0
3	20128068	20627149	overlap	499082	16	20560585	3.23558e-05	0.00978183	Yaroslavl	DCMS	13	VPS45	PLEKHO1	ANP32E	CA14	APH1A	C1orf54	CIART	MRPS21	PRPF3	RPRD2	TARS2	ECM1	ADAMTSL4
3	30874702	30963937	NO	89236	5	30963937	0.000216766	0.0390492	Buryat	DCMS	1	WNT2B
3	32788575	32834811	NO	46237	8	32829586	2.77396e-05	0.00877141	Hanwoo	DCMS	0
3	34263481	34624789	overlap	361309	16	34439644	4.77974e-06	0.00244032	Buryat	DCMS	8	TAF13	TMEM167B	WDR47	C1orf194	CLCC1	KIAA1324	GPSM2	SARS
3	36134005	37327971	NO	1193967	41	36631584	6.85e-05	0.0376668	ASIA	hapFLK	1	PRMT6
3	36393531	37112600	NO	719070	27	37059877	0.00010781	0.0495986	Japanese Black	DCMS	0
3	43453767	43531010	NO	77244	5	43459724	9.45472e-06	0.00865623	Angus	DCMS	1	AGL
3	52039632	52212857	overlap	173226	30	52197658	1.68253e-06	0.00118987	Hanwoo	DCMS	1	HFM1
3	52074516	52231271	overlap	156756	18	52095085	4.64356e-05	0.0104644	Holstein	DCMS	1	HFM1
3	52087044	52137181	overlap	50138	4	52095085	0.000207374	0.0292339	Black Pied	DCMS	0
3	52147508	52224597	overlap	77090	10	52201317	3.90934e-05	0.00936827	Black Pied	DCMS	1	HFM1
3	52152779	52186577	overlap	33799	5	52174323	7.09987e-05	0.0183936	Buryat	DCMS	1	HFM1
3	52174323	52266974	overlap	92652	18	52201317	6.80871e-07	0.000324907	Kalmyk	DCMS	1	HFM1
3	52247498	52247498	overlap	1	1	52247498	0.000249634	0.0425533	Buryat	DCMS	0
3	52285287	52298548	overlap	13262	6	52287556	1.93275e-05	0.00661076	Buryat	DCMS	0
3	52304893	52328227	overlap	23335	6	52327534	0.00014668	0.0301614	Buryat	DCMS	0
3	52348500	52383815	overlap	35316	14	52374805	4.0871e-05	0.00969338	Kalmyk	DCMS	0
3	52348500	52401332	overlap	52833	19	52383815	0.000150351	0.045847	Angus	DCMS	0
3	52364293	52393436	overlap	29144	11	52379082	2.83266e-05	0.00885573	Hanwoo	DCMS	0
3	52368548	52392670	overlap	24123	8	52392670	0.000177136	0.0343706	Buryat	DCMS	0
3	52401332	52444802	overlap	43471	20	52422775	1.40958e-05	0.00554633	Hanwoo	DCMS	1	ZNF644
3	52409018	52544507	overlap	135490	40	52444802	5.27173e-07	0.000333352	Bestuzhev	DCMS	1	ZNF644
3	52414390	52514149	overlap	99760	32	52435436	4.65562e-07	0.000427435	Buryat	DCMS	1	ZNF644
3	52422775	52432484	overlap	9710	4	52422775	0.000312284	0.0445906	Kalmyk	DCMS	1	ZNF644
3	52432484	52586344	overlap	153861	44	52458735	3.21292e-05	0.0145958	Jersey	DCMS	1	ZNF644
3	52444170	52516866	overlap	72697	19	52483918	3.65165e-05	0.0116245	Yakut	DCMS	1	ZNF644
3	52451463	52595512	overlap	144050	41	52584515	9.67254e-07	0.000809893	Hanwoo	DCMS	0
3	52463958	52556406	overlap	92449	20	52516172	3.67136e-06	0.00134828	Kalmyk	DCMS	0
3	52471166	52539507	overlap	68342	16	52493276	0.000107981	0.0194402	Black Pied	DCMS	1	ZNF644
3	52661395	52754811	overlap	93417	16	52711406	4.72228e-06	0.00187289	Holstein	DCMS	1	BARHL2
3	52665949	52720365	overlap	54417	11	52703318	8.64553e-06	0.00388359	Hanwoo	DCMS	1	BARHL2
3	52695313	52749522	overlap	54210	8	52720365	0.000100004	0.0184408	Black Pied	DCMS	0
3	52771506	52787944	overlap	16439	6	52783203	8.23702e-05	0.044684	Japanese Black	DCMS	0
3	52993737	53318789	overlap	325053	19	53086940	6.79457e-05	0.0266603	Angus	DCMS	0
3	53811731	54369910	overlap	558180	21	54016896	3.13433e-05	0.00805533	Black Pied	DCMS	2	GBP6	GBP5
3	53811731	54801510	overlap	989780	30	54267761	4.98737e-05	0.0109987	Holstein	DCMS	5	GBP5	GBP3	GBP6	GBP2	GBP7
3	54705277	54801510	overlap	96234	5	54739057	0.00038249	0.0447944	Black Pied	DCMS	0
3	64210826	64365630	NO	154805	7	64282008	0.000243451	0.0362971	Hanwoo	DCMS	0
3	67348078	67472000	overlap	123923	8	67424039	6.53913e-05	0.0136691	Black Pied	DCMS	2	AK5	ZZZ3
3	67348877	67472000	overlap	123124	7	67424039	0.000366208	0.0393847	Holstein	DCMS	1	AK5
3	69968011	71219502	overlap	1251492	54	70482151	1.49704e-06	0.000774306	Holstein	DCMS	6	ERICH3	TNNI3K	CRYZ	TYW3	FPGT	LRRIQ3
3	70810554	71166070	overlap	355517	13	70938781	6.33284e-05	0.0133693	Black Pied	DCMS	1	LRRIQ3
3	70879498	71086246	overlap	206749	9	70938781	0.000153532	0.0277953	Kholmogory	DCMS	2	LRRIQ3	FPGT
3	71672549	72122900	overlap	450352	18	71929079	4.47847e-06	0.00181888	Holstein	DCMS	0
3	73178234	73479469	overlap	301236	13	73358588	2.2037e-05	0.00592821	Holstein	DCMS	0
3	75329394	75364755	overlap	35362	3	75364755	0.000425529	0.0433481	Yaroslavl	DCMS	2	LRRC40	LRRC7
3	81615240	81623520	NO	8281	3	81623520	0.000330925	0.04645	Kalmyk	DCMS	1	UBE2U
3	85764516	86205929	NO	441414	20	86103168	0.000227662	0.0284528	Holstein	DCMS	0
3	88206911	88694351	NO	487441	22	88573802	1.82568e-05	0.00507457	Holstein	DCMS	0
3	90232322	90489652	overlap	257331	18	90415921	0.000120653	0.041138	Angus	DCMS	0
3	97132442	97267080	overlap	134639	9	97247352	5.58154e-05	0.0114689	Kostroma	DCMS	0
3	99317016	99601481	overlap	284466	8	99499215	0.000187263	0.0252557	Holstein	DCMS	1	CMPK1
3	102477624	102785457	NO	307834	15	102691519	3.57881e-05	0.010578	Kazakh Whiteheaded	DCMS	9	IPO13	DPH2	ATP6V0B	ARTN	B4GALT2	CCDC24	ST3GAL3	SLC6A9	DLAT
3	109338317	109644768	overlap	306452	18	109542930	1.98114e-06	0.00367602	Angus	DCMS	1	GRIK3
3	111021216	111039222	overlap	18007	2	111039222	0.00014476	0.029943	Buryat	DCMS	0
3	114857477	115166776	NO	309300	14	115072265	0.000210064	0.0351745	Kholmogory	DCMS	0
3	115612924	115936208	NO	323285	13	115662925	0.000198422	0.0338194	Kholmogory	DCMS	1	AGAP1
4	14187799	15447776	NO	1259978	42	14594779	0.000148073	0.0409609	ASIA	hapFLK	6	RPL7	SDHAF3	TAC1	ASNS	C1GALT1	COL28A1
4	20425136	20788689	NO	363554	25	20575809	6.53806e-06	0.00334026	Kazakh Whiteheaded	DCMS	0
4	21473705	21836209	NO	362505	16	21650408	0.000255696	0.0305878	Kazakh Whiteheaded	DCMS	0
4	34839677	35447660	overlap	607984	21	34939915	1.29421e-05	0.00540767	Kazakh Whiteheaded	DCMS	0
4	38235868	38573157	NO	337290	17	38312586	7.07699e-05	0.0273242	Angus	DCMS	0
4	48726071	48870790	overlap	144720	6	48847721	0.000473955	0.0448399	Kazakh Whiteheaded	DCMS	3	DUS4L	BCAP29	COG5
4	50069442	50283591	overlap	214150	10	50093060	7.52649e-05	0.014636	Holstein	DCMS	0
4	51568753	51952850	overlap	384098	15	51792757	0.000224873	0.0398607	Fleckvieh	DCMS	1	CAPZA2
4	68942061	69158293	overlap	216233	9	68964477	0.000150581	0.045847	Angus	DCMS	1	HIBADH
4	69711666	70349351	overlap	637686	29	70105054	5.17575e-08	0.000890945	Angus	DCMS	3	SNX10	HNRNPA2B1	NFE2L3
4	77260631	78796676	overlap	1536046	62	77495451	2.43786e-07	0.00015717	Black Pied	DCMS	22	OGDH	TMED4	DDX56	ZMIZ2	RGPD8	NPC1L1	H2AFV	PURB	NUDCD3	MYO1G	CCM2	CAMK2B	YKT6	GCK	MYL7	POLD2	AEBP1	POLM	BLVRA	COA1	STK17A	HECW1
4	77455871	77524941	overlap	69071	4	77495451	0.000163955	0.0233686	Holstein	DCMS	1	OGDH
4	77581137	77725458	overlap	144322	7	77614815	0.000220567	0.0279445	Holstein	DCMS	2	NUDCD3	CAMK2B
4	78391303	78603346	overlap	212044	8	78531599	0.000173299	0.0304684	Kholmogory	DCMS	0
4	83860877	84388639	NO	527763	24	84118706	0.000166954	0.0235324	Kazakh Whiteheaded	DCMS	0
4	84439727	85165600	NO	725874	27	84989314	5.62737e-05	0.0134273	Kazakh Whiteheaded	DCMS	0
4	90188158	90522341	NO	334184	18	90430437	1.91603e-05	0.00699377	Kazakh Whiteheaded	DCMS	0
4	90847252	91466509	NO	619258	29	91299442	5.99571e-06	0.00311172	Kazakh Whiteheaded	DCMS	0
4	93793494	94176209	NO	382716	13	93897814	3.19467e-06	0.0018997	Kazakh Whiteheaded	DCMS	3	TSPAN33	SMO	AHCYL2
4	95453578	95870802	NO	417225	16	95613962	3.42512e-05	0.00746717	Bestuzhev	DCMS	0
4	95506576	95923766	NO	417191	15	95601434	6.73895e-05	0.0144492	Kazakh Whiteheaded	DCMS	0
4	101346553	102230528	NO	883976	45	101813934	0.000103241	0.0387496	ASIA	hapFLK	2	PTN	DGKI
4	101400641	101570978	NO	170338	10	101420035	9.29305e-06	0.0204489	Japanese Black	DCMS	0
4	101677815	102115758	NO	437944	27	101947569	3.54609e-07	0.000532676	Yakut	DCMS	0
4	107007048	107084718	NO	77671	5	107045272	0.000303173	0.0437071	Kalmyk	DCMS	3	TRPV5	LLCFC1	KEL
4	113345355	113488831	overlap	143477	8	113370783	3.21998e-05	0.00792979	Kalmyk	DCMS	3	KRBA1	ZNF467	SSPO
4	113555764	113584923	overlap	29160	2	113584923	0.000319125	0.0452076	Kalmyk	DCMS	2	REPIN1*	RARRES2*
4	113642470	114305447	overlap	662978	20	113757613	1.30986e-05	0.00375603	Kalmyk	DCMS	7	GIMAP5	GIMAP7	GIMAP8	GIMAP4	GIMAP1	TMEM176B	TMEM176A
4	113757613	114054220	overlap	296608	6	113998633	0.000106335	0.0244603	Buryat	DCMS	3	GIMAP1	GIMAP7	GIMAP4
4	114186013	114400763	overlap	214751	10	114310326	5.89186e-05	0.0140151	Hanwoo	DCMS	1	KCNH2*
4	116693828	116884148	overlap	190321	12	116840328	6.28261e-05	0.0396891	Japanese Black	DCMS	0
4	116954313	117073672	overlap	119360	10	117015411	0.000154616	0.0279107	Kholmogory	DCMS	0
5	3303955	3485784	NO	181830	11	3419956	0.000117674	0.0244815	Yakut	DCMS	0
5	11805989	12451299	NO	645311	34	12408591	3.22887e-05	0.0117321	Fleckvieh	DCMS	2	METTL25	CCDC59
5	11896635	12920313	NO	1023679	46	12463666	9.72668e-06	0.00417293	Yaroslavl	DCMS	3	TMTC2	METTL25	CCDC59
5	13271489	27026460	overlap	13754972	527	19222638	1.12e-11	5.53e-08	EUR2	hapFLK	71	DUSP6	POC1B	ATP2B1	KITLG	TMTC3	CEP290	C12orf29	C12orf50	CCER1	EPYC	KERA	LUM	DCN	BTG1	MGAT4C	C12orf74	PLEKHG7	NTS	EEA1	RASSF9	NUDT4P1	UBE2N	ST13	MRPL42	ALX1	SOCS2	LRRIQ1	CRADD	TSPAN19	SLC6A15	PLXNC1	CEP83	TMCC3	NDUFA12	NR2C1	FGD6	VEZT	METAP2
5	14953446	15521160	overlap	567715	31	15176813	0.000168661	0.0253835	Yaroslavl	DCMS	0
5	15073919	15369811	overlap	295893	14	15197111	8.08459e-05	0.0143248	Bestuzhev	DCMS	0
5	15412047	15780939	NO	368893	17	15724476	2.35813e-05	0.00570407	Bestuzhev	DCMS	3	MGAT4C	NTS	RASSF9
5	16357425	21154969	overlap	4797545	174	21056843	2.71959e-06	0.00178901	Yaroslavl	DCMS	13	LUM	DCN	KERA	EPYC	CCER1	ATP2B1	POC1B	DUSP6	KITLG	TMTC3	CEP290	C12orf29	C12orf50
5	17153751	20485550	overlap	3331800	118	18689169	5.23e-06	0.000398061	EUR1	hapFLK	8	KITLG	DUSP6	TMTC3	POC1B	CEP290	C12orf29	C12orf50	ATP2B1
5	18334982	18966385	overlap	631404	24	18902394	1.42784e-06	0.00106898	Kazakh Whiteheaded	DCMS	1	KITLG
5	18334982	19335135	overlap	1000154	36	18943987	2.85676e-08	4.46505e-05	Bestuzhev	DCMS	1	KITLG
5	20094983	20251169	overlap	156187	10	20189333	0.000213503	0.0296724	Bestuzhev	DCMS	0
5	21290441	21484201	overlap	193761	10	21345764	9.48591e-06	0.00410306	Yaroslavl	DCMS	0
5	21649375	21768260	overlap	118886	6	21713590	0.000476755	0.0460256	Yaroslavl	DCMS	0
5	21965045	23568941	overlap	1603897	67	22712238	3.13e-05	0.0333643	ASIA	hapFLK	6	C12orf74	PLEKHG7	EEA1	NUDT4P1	UBE2N	ST13
5	22064389	23446086	overlap	1381698	70	22493508	0.00011067	0.0198311	Yaroslavl	DCMS	5	C12orf74	PLEKHG7	EEA1	NUDT4P1	UBE2N
5	22786725	22881974	NO	95250	5	22847985	0.000108557	0.0210805	Hanwoo	DCMS	1	EEA1
5	22959221	23042936	NO	83716	4	23031571	0.000367598	0.0480929	Hanwoo	DCMS	0
5	23949571	26338475	overlap	2388905	89	24676575	7.6258e-08	0.000184032	Yaroslavl	DCMS	24	TMCC3	NDUFA12	NR2C1	FGD6	CEP83	VEZT	PLXNC1	METAP2	USP44	MEA1	CDV3	PPP1R1A	PDE1B	NCKAP1L	GTSF1	ITGA5	ZNF385A	GPR84	COPZ1	NFE2	HNRNPA1	CBX5	SMUG1	HOXC4
5	25800581	26149149	overlap	348569	20	25953158	0.000104233	0.0189668	Black Pied	DCMS	4	CBX5	HNRNPA1	NFE2	SMUG1
5	26459925	26518064	overlap	58140	3	26518064	0.000378758	0.044678	Black Pied	DCMS	2	ATP5G2*	CALCOCO1*
5	26603812	26739155	overlap	135344	4	26739155	8.79417e-05	0.0167687	Black Pied	DCMS	3	PRR13	MAP3K12	TARBP2
5	26661043	27332419	overlap	671377	25	27214378	4.54719e-06	0.00252769	Yaroslavl	DCMS	20	KRT8	KRT18	KRT78	KRT4	EIF4B	TNS2	SPRYD3	IGFBP6	SOAT2	CSAD	ZNF740	ITGB7	RARG	MFSD5	ESPL1	PFDN5	C12orf10	AAAS	SP7	SP1
5	26876852	27026460	overlap	149609	3	26876852	0.000305466	0.038282	Black Pied	DCMS	1	AAAS
5	29684213	30173669	overlap	489457	21	30061770	4.68779e-05	0.0118691	Kholmogory	DCMS	10	AQP6	RACGAP1	AQP5	AQP2	ASIC1	SMARCD1	GPD1	COX14	FAIM2	CERS5
5	30960699	31101598	NO	140900	6	31074760	5.46171e-05	0.015083	Buryat	DCMS	5	CCDC65	RND1	FKBP11	DDX23	WNT10B
5	43977904	44350725	overlap	372822	22	44129994	9.8825e-06	0.00343625	Black Pied	DCMS	3	FRS2	CCT2	LRRC10
5	44095762	44228389	overlap	132628	11	44117920	0.000145658	0.0217818	Holstein	DCMS	2	CCT2	FRS2
5	47752157	48286719	overlap	534563	45	48131956	2.46e-05	0.0333643	ASIA	hapFLK	1	HMGA2
5	48017354	48307828	overlap	290475	54	48261851	3.466e-14	4.53456e-10	Buryat	DCMS	1	HMGA2
5	48017354	48506281	overlap	488928	109	48261851	7.12944e-16	7.46196e-11	Kalmyk	DCMS	1	HMGA2
5	48044755	48262526	overlap	217772	37	48215747	2.34839e-06	0.00147181	Hanwoo	DCMS	1	HMGA2
5	48094474	48514266	overlap	419793	105	48323585	1.10749e-09	4.68427e-06	Bestuzhev	DCMS	1	HMGA2
5	48155219	48280390	overlap	125172	24	48235892	3.70724e-06	0.0180537	Japanese Black	DCMS	1	HMGA2
5	48184847	48269541	overlap	84695	19	48235892	4.65372e-06	0.00152673	Kostroma	DCMS	1	HMGA2
5	48230680	48262526	overlap	31847	7	48261851	0.000246629	0.0397823	Yakut	DCMS	0
5	48235892	48325295	overlap	89404	24	48315330	6.09308e-06	0.00234765	Black Pied	DCMS	0
5	48303561	48525316	overlap	221756	63	48431864	6.86199e-07	0.000688168	Yaroslavl	DCMS	0
5	48319773	48466051	overlap	146279	39	48450249	1.5858e-06	0.00114466	Hanwoo	DCMS	0
5	48320651	48525316	overlap	204666	55	48460111	1.41832e-11	3.57063e-07	Yakut	DCMS	0
5	48323585	48466051	overlap	142467	37	48426085	2.49625e-08	3.30718e-05	Buryat	DCMS	0
5	48473507	48491253	overlap	17747	7	48486638	6.73903e-05	0.0177219	Buryat	DCMS	0
5	48514266	48550862	overlap	36597	9	48547369	0.000168765	0.0297354	Kholmogory	DCMS	1	MSRB3*
5	48647967	48945526	overlap	297560	43	48842951	1.06981e-11	1.10611e-06	Yaroslavl	DCMS	3	LEMD3	WIF1	MSRB3
5	48647967	48993294	overlap	345328	52	48927617	1.75768e-12	8.89413e-08	Kazakh Whiteheaded	DCMS	0
5	48752237	48938935	overlap	186699	30	48842951	5.69478e-09	1.48347e-05	Bestuzhev	DCMS	2	LEMD3	WIF1
5	48813081	48993294	overlap	180214	37	48937024	1.25774e-06	0.000969398	Kholmogory	DCMS	2	WIF1	LEMD3
5	48862995	48876680	overlap	13686	4	48876680	0.000114415	0.0258643	Buryat	DCMS	0
5	48869163	48876680	overlap	7518	3	48872208	0.000178226	0.029238	Kalmyk	DCMS	0
5	50335416	50379780	overlap	44365	6	50359821	0.000445957	0.048362	Bestuzhev	DCMS	0
5	57023430	57383719	overlap	360290	14	57131678	3.47854e-05	0.00848667	Kalmyk	DCMS	10	ATP5B	BAZ2A	PTGES3	RBMS2	PRIM1	GLS2	SPRYD4	MIP	TIMELESS	APOF
5	57050895	57087530	overlap	36636	3	57051002	0.000322613	0.0440809	Hanwoo	DCMS	1	PRIM1
5	60623974	60623974	overlap	1	1	60623974	0.000303899	0.0484867	Buryat	DCMS	1	HAL
5	69931010	71176757	overlap	1245748	59	70020344	1.21567e-08	3.85566e-05	Hanwoo	DCMS	0
5	70124916	70767676	overlap	642761	25	70393734	0.000190399	0.0439111	ASIA	hapFLK	3	RFX4	RIC8B	POLR3B
5	72778368	72814752	overlap	36385	3	72807091	0.000327201	0.0371529	Yaroslavl	DCMS	0
5	72982750	73214162	overlap	231413	10	73110165	3.07648e-05	0.0144418	Jersey	DCMS	0
5	74808483	75114559	overlap	306077	14	74886585	0.000237815	0.030912	Yaroslavl	DCMS	1	APOL2
5	75684520	75730845	overlap	46326	3	75722589	0.00033763	0.037717	Yaroslavl	DCMS	1	CSF2RB
5	75744676	76019053	overlap	274378	8	75848829	0.00016051	0.0244775	Yaroslavl	DCMS	6	KCTD17	MPST	TST	TMPRSS6	TEX33	IL2RB
5	76178852	76369778	overlap	190927	7	76286670	0.000133081	0.0233704	Kalmyk	DCMS	1	MFNG
5	76286670	76870778	overlap	584109	28	76559524	1.89281e-06	0.000818287	Bestuzhev	DCMS	3	ALG10B	USP41	SYT10
5	76457030	76870778	overlap	413749	22	76778020	6.95125e-06	0.00335207	Yaroslavl	DCMS	2	SYT10	ALG10B
5	76755076	77175474	overlap	420399	14	76845196	2.8613e-06	0.00471657	Angus	DCMS	1	SYT10
5	77378027	77890813	overlap	512787	22	77507826	3.70963e-05	0.0108505	Kazakh Whiteheaded	DCMS	4	YARS2	DNM1L	PKP2	FGD4
5	78566150	78920842	NO	354693	12	78748434	8.8946e-05	0.0166697	Kazakh Whiteheaded	DCMS	2	ETFBKMT	AMN1
5	81390386	81828636	NO	438251	19	81475210	6.13736e-05	0.0142186	Hanwoo	DCMS	1	CCDC91
5	82445649	82637136	overlap	191488	21	82542230	3.66614e-07	0.000215511	Black Pied	DCMS	5	REP15	MRPS35	PPFIBP1	MANSC4	KLHL42
5	82501849	82631679	overlap	129831	17	82555684	1.09246e-06	0.000875603	Kazakh Whiteheaded	DCMS	1	PPFIBP1
5	91598920	92036955	NO	438036	24	91873937	6.55351e-07	0.00038818	Bestuzhev	DCMS	4	DNAJC21	PLCZ1	CAPZA3	PIK3C2G
5	92527538	92747705	NO	220168	8	92673138	0.00016482	0.0279475	Hanwoo	DCMS	0
5	106057634	106263639	overlap	206006	41	106152018	2.61728e-08	6.79018e-05	Fleckvieh	DCMS	1	FGF6
5	106147150	106152018	overlap	4869	3	106148717	0.000284836	0.0357253	Bestuzhev	DCMS	1	FGF6*
5	106147150	106177715	overlap	30566	12	106160737	9.02314e-05	0.0162549	Holstein	DCMS	1	FGF6
5	106240257	106296860	overlap	56604	11	106269953	0.00042252	0.0429982	Holstein	DCMS	1	CCND2
5	106250561	106337540	overlap	86980	14	106269953	0.000107575	0.0177026	Kostroma	DCMS	1	CCND2
5	106263639	106337540	overlap	73902	12	106294449	6.98772e-05	0.0147397	Kazakh Whiteheaded	DCMS	1	CCND2
5	106264394	106397571	overlap	133178	21	106342937	1.96074e-08	2.66518e-05	Buryat	DCMS	1	CCND2
5	106296860	106337540	overlap	40681	6	106329896	0.000109075	0.0196438	Yaroslavl	DCMS	0
5	106448081	106455845	overlap	7765	3	106452187	0.000128584	0.0423671	Angus	DCMS	0
5	106501721	106545071	overlap	43351	28	106527431	3.41388e-05	0.0103133	Kazakh Whiteheaded	DCMS	0
5	106505389	106532338	overlap	26950	18	106518275	5.87476e-06	0.0180537	Japanese Black	DCMS	0
5	106518275	106520046	overlap	1772	3	106520046	0.000108901	0.0203173	Kalmyk	DCMS	0
5	106796986	106823961	overlap	26976	10	106820522	2.17319e-05	0.00840308	Yakut	DCMS	0
5	106820522	106825415	overlap	4894	6	106823440	0.000168787	0.0297354	Kholmogory	DCMS	1	PRMT8
5	106888999	106991723	overlap	102725	57	106967179	1.22382e-06	0.00211967	Jersey	DCMS	1	TSPAN11
5	106905471	107008435	overlap	102965	49	106980536	2.16147e-08	5.65569e-05	Hanwoo	DCMS	1	TSPAN11
5	107337573	108489646	overlap	1152074	61	107822404	7.0013e-06	0.0043707	Yakut	DCMS	18	CCDC77	KDM5A	B4GALNT3	SLC6A13	NINJ2	SLC6A12	IQSEC3	WASHC1	WNK1	DDX11	FKBP4	ITFG2	RAD52	NRIP2	TEX52	FOXM1	RHNO1	ERC1
5	109112898	109189736	NO	76839	5	109167093	0.000162761	0.0319797	Fleckvieh	DCMS	1	CACNA1C
5	113761140	114323536	overlap	562397	19	113953074	2.54317e-05	0.00839897	Kazakh Whiteheaded	DCMS	6	SERHL2	RRP7A	POLDIP3	CYB5R3	NFAM1	A4GALT
5	120897400	121071972	overlap	174573	10	121062420	0.000138419	0.023012	Black Pied	DCMS	5	TTLL8	IL17REL	PIM3	CRELD2	ALG12
6	202769	281778	NO	79010	5	202769	0.000156936	0.0242276	Yaroslavl	DCMS	0
6	222615	281778	NO	59164	3	222615	7.39615e-05	0.0187891	Buryat	DCMS	0
6	961956	1682085	NO	720130	37	1288922	2.00108e-10	1.62499e-06	Yakut	DCMS	0
6	1054786	1950128	NO	895343	42	1562309	6.19e-06	0.0232204	ASIA	hapFLK	0
6	10808286	10988354	NO	180069	10	10956342	8.14189e-05	0.0202414	Buryat	DCMS	0
6	11024427	11331047	NO	306621	21	11180542	5.72226e-06	0.00442185	Jersey	DCMS	0
6	16844998	17328796	overlap	483799	33	17094708	0.000224104	0.0484817	ASIA	hapFLK	1	SEC24B
6	17032163	17202722	overlap	170560	13	17094708	2.7511e-07	0.000346917	Hanwoo	DCMS	1	SEC24B
6	18274464	18332881	overlap	58418	5	18312337	0.000338208	0.0453242	Hanwoo	DCMS	0
6	29082583	29230188	overlap	147606	7	29140504	0.000311882	0.0487104	Fleckvieh	DCMS	0
6	29818367	34967750	overlap	5149384	241	32620173	1.19e-05	0.000858447	EUR1	hapFLK	6	ATOH1	SMARCAD1	HPGDS	PDLIM5	BMPR1B	UNC5C
6	31484656	31753703	NO	269048	13	31641906	0.000232805	0.0292008	Kostroma	DCMS	2	HPGDS	SMARCAD1
6	32857557	33284794	NO	427238	25	33189478	5.88389e-05	0.0118788	Kostroma	DCMS	0
6	33251452	34042040	NO	790589	25	33450062	5.72382e-07	0.000507693	Buryat	DCMS	0
6	33459859	33685443	NO	225585	7	33574496	0.000354828	0.0497907	Kholmogory	DCMS	0
6	36960424	37066212	overlap	105789	20	37034549	3.04897e-05	0.00780207	Kostroma	DCMS	0
6	37075974	39849774	overlap	2773801	642	38843019	0	0	EUR1	hapFLK	18	NCAPG	LCORL	DCAF16	FAM184B	MED28	LAP3	IBSP	MEPE	SPP1	PKD2	ABCG2	PPM1K	HERC6	HERC5	PYURF	HERC3	NAP1L5	FAM13A
6	37113507	37141253	overlap	27747	6	37114671	0.000153417	0.024473	Black Pied	DCMS	1	TIGD2
6	37217090	37264763	overlap	47674	15	37247612	8.55838e-06	0.00266594	Kalmyk	DCMS	0
6	37226872	37282118	overlap	55247	17	37259967	1.27069e-06	0.000889951	Buryat	DCMS	0
6	37245401	37256423	overlap	11023	8	37254292	3.58201e-06	0.0180537	Japanese Black	DCMS	0
6	37249989	37447240	overlap	197252	39	37401882	1.99509e-06	0.000714025	Kostroma	DCMS	0
6	37503253	37516229	overlap	12977	3	37507998	0.000198337	0.0338695	Yakut	DCMS	1	HERC3
6	37598796	37607434	overlap	8639	3	37607434	0.000123629	0.0238656	Kholmogory	DCMS	1	HERC3
6	37618662	37631640	overlap	12979	4	37622904	0.000297806	0.0449806	Kholmogory	DCMS	1	HERC3*
6	37618662	37765306	overlap	146645	41	37751145	4.0411e-11	9.69531e-07	Fleckvieh	DCMS	0
6	37618662	37885679	overlap	267018	75	37647510	2.59067e-06	0.000914388	Kostroma	DCMS	0
6	37630460	37785001	overlap	154542	41	37653391	6.8599e-08	0.000691074	Jersey	DCMS	3	PYURF	HERC5	HERC6
6	37642849	37665506	overlap	22658	6	37653391	0.000218439	0.0300101	Black Pied	DCMS	0
6	37653391	37665506	overlap	12116	2	37665506	0.00051158	0.0479984	Yaroslavl	DCMS	2	PYURF*	HERC5*
6	37724778	37805303	overlap	80526	25	37751145	6.41718e-07	0.000385766	Bestuzhev	DCMS	1	HERC6
6	37735283	37790429	overlap	55147	18	37751145	3.20995e-05	0.00996493	Kazakh Whiteheaded	DCMS	1	HERC6
6	37736577	37785001	overlap	48425	15	37751145	8.94141e-05	0.0169583	Black Pied	DCMS	0
6	37743917	37751145	overlap	7229	3	37743917	0.000275782	0.0455275	Buryat	DCMS	1	HERC6
6	37751145	37756880	overlap	5736	4	37752838	0.000100914	0.0206601	Kholmogory	DCMS	1	HERC6
6	37761238	37853910	overlap	92673	28	37836186	5.84426e-06	0.00295184	Kholmogory	DCMS	0
6	37854698	38000269	overlap	145572	63	37973361	7.04072e-10	1.0379e-06	Kalmyk	DCMS	2	ABCG2	PPM1K
6	37900763	38053014	overlap	152252	60	37959912	9.70881e-08	0.000691074	Jersey	DCMS	0
6	37902475	37948345	overlap	45871	13	37948345	0.000129837	0.027503	Fleckvieh	DCMS	1	ABCG2
6	37982815	38188436	overlap	205622	37	38000269	2.40794e-05	0.00653764	Kostroma	DCMS	3	ABCG2	PKD2	SPP1
6	38188436	38250953	overlap	62518	15	38248024	7.90265e-05	0.0232808	Jersey	DCMS	0
6	38191976	38264991	overlap	73016	17	38240416	9.24365e-07	0.000738867	Buryat	DCMS	0
6	38213129	39805666	overlap	1592538	401	38619466	5.73242e-10	2.69057e-05	Kostroma	DCMS	0
6	38294899	38410258	overlap	115360	31	38357571	1.8955e-07	0.00586293	Japanese Black	DCMS	0
6	38343712	38366100	overlap	22389	9	38357571	1.20731e-07	0.000203809	Hanwoo	DCMS	0
6	38355124	38357571	overlap	2448	2	38357571	0.00020189	0.0286513	Bestuzhev	DCMS	0
6	38357571	38357571	overlap	1	1	38357571	0.000285888	0.0420847	Kalmyk	DCMS	0
6	38359494	38387091	overlap	27598	9	38373128	6.5199e-06	0.00423518	Yakut	DCMS	0
6	38401623	38410258	overlap	8636	4	38402326	0.000353057	0.0488347	Kalmyk	DCMS	0
6	38401623	38416809	overlap	15187	5	38402326	1.92874e-05	0.00789038	Yakut	DCMS	0
6	38564979	38616248	overlap	51270	21	38595246	2.95726e-06	0.00175863	Hanwoo	DCMS	0
6	38564979	38616248	overlap	51270	21	38595246	1.86749e-09	6.19088e-06	Yakut	DCMS	0
6	38571977	38619466	overlap	47490	21	38595246	8.64113e-07	0.000391522	Kalmyk	DCMS	0
6	38578930	38655605	overlap	76676	39	38605879	1.34717e-06	0.00100941	Kholmogory	DCMS	3	MED28	LAP3	FAM184B
6	38580494	38616248	overlap	35755	17	38595246	6.74299e-07	0.000578482	Buryat	DCMS	3	LAP3	MED28	FAM184B
6	38731368	38923533	overlap	192166	51	38777311	2.23607e-11	7.25815e-07	Jersey	DCMS	3	NCAPG	DCAF16	LCORL
6	38734752	38931436	overlap	196685	51	38841588	3.9696e-07	0.000382606	Kazakh Whiteheaded	DCMS	3	NCAPG	LCORL	DCAF16
6	38923533	39023195	overlap	99663	14	39008216	0.00029402	0.0347824	Yaroslavl	DCMS	1	LCORL
6	38923533	39099759	overlap	176227	22	38962544	1.33128e-05	0.0065983	Fleckvieh	DCMS	1	LCORL
6	39119600	39131253	overlap	11654	3	39131253	9.98536e-05	0.0232404	Fleckvieh	DCMS	0
6	39134323	39185743	overlap	51421	8	39181137	8.04913e-06	0.00361568	Buryat	DCMS	0
6	39147750	39196653	overlap	48904	9	39181137	2.1404e-05	0.00922101	Fleckvieh	DCMS	0
6	39322603	39436297	overlap	113695	29	39372172	1.41499e-05	0.00687961	Fleckvieh	DCMS	0
6	39456708	39504565	overlap	47858	19	39490561	1.74016e-05	0.00798262	Fleckvieh	DCMS	0
6	39485652	39503443	overlap	17792	10	39495608	5.30494e-05	0.0132415	Yaroslavl	DCMS	0
6	39587025	39643314	overlap	56290	25	39620116	1.17629e-06	0.000867008	Buryat	DCMS	0
6	39756415	39775118	overlap	18704	7	39758187	3.45463e-05	0.00955461	Kholmogory	DCMS	0
6	39756415	39795962	overlap	39548	12	39774096	1.47783e-06	0.000631328	Kalmyk	DCMS	0
6	39848415	39959944	overlap	111530	15	39886584	0.000155682	0.0292322	Yakut	DCMS	0
6	39849774	39861508	overlap	11735	2	39861508	0.000276589	0.0456095	Fleckvieh	DCMS	0
6	39909187	39945286	overlap	36100	8	39935697	0.000190268	0.0277701	Black Pied	DCMS	0
6	39909187	39988294	overlap	79108	16	39972551	2.38946e-05	0.00629296	Holstein	DCMS	0
6	41667692	41709933	NO	42242	3	41687911	0.00026939	0.0420471	Kholmogory	DCMS	2	PACRGL	KCNIP4
6	43584926	43684259	NO	99334	9	43614199	0.000150816	0.0220564	Kazakh Whiteheaded	DCMS	0
6	43614199	43633850	NO	19652	2	43614199	0.000180547	0.0403049	Jersey	DCMS	0
6	51991758	52448258	overlap	456501	19	52338232	2.36312e-08	3.75122e-05	Bestuzhev	DCMS	0
6	53244852	54324534	overlap	1079683	53	53999391	0.00135592	0.0383115	EUR1	hapFLK	0
6	53422295	53787963	NO	365669	16	53622459	6.90311e-07	0.00040075	Bestuzhev	DCMS	0
6	53969340	54223400	NO	254061	14	53972610	0.000223487	0.0287019	Kostroma	DCMS	0
6	56927054	57123327	NO	196274	13	57075347	0.000148809	0.0219213	Kazakh Whiteheaded	DCMS	1	ARAP2
6	58140531	58916684	overlap	776154	46	58452365	0.00132456	0.0376008	EUR1	hapFLK	4	NWD2	C4orf19	RELL1	PGM2
6	58491244	58840420	overlap	349177	23	58591650	7.8003e-05	0.0157563	Kazakh Whiteheaded	DCMS	3	RELL1	C4orf19	PGM2
6	59887422	60428295	overlap	540874	28	60015960	1.35179e-05	0.00389761	Kostroma	DCMS	7	WDR19	RFC1	KLHL5	KLB	LIAS	UGDH	SMIM14
6	59928049	74936181	overlap	15008133	676	71300961	0	0	EUR1	hapFLK	63	GSX2	CHIC2	PDGFRA	KIT	LNX1	FIP1L1	SCFD2	KDR	RASL11B	EXOC1L	SRD5A3	TMEM165	CLOCK	USP46	PDCL2	NMU	EXOC1	SPATA18	CEP135	SGCB	LRRC66	DCUN1D4	CWH43	KIAA1211	OCIAD2	AASDH	OCIAD1	PPAT	PAICS	SRP72	ARL9	HOPX	FRYL	ZAR1	SLC10A4	SLAIN2	TEC	TXK
6	60302005	60760702	overlap	458698	18	60497937	2.16458e-05	0.00704642	Kholmogory	DCMS	2	UBE2K	PDS5A
6	61454298	61675649	NO	221352	20	61614443	0.000107331	0.0177026	Kostroma	DCMS	1	APBB2
6	61605314	61675649	NO	70336	6	61614443	0.000221566	0.0282764	Kazakh Whiteheaded	DCMS	1	APBB2
6	62379252	62510808	overlap	131557	10	62461488	7.56269e-05	0.0164904	Hanwoo	DCMS	1	TMEM33
6	62462721	63160626	overlap	697906	27	62820546	3.88404e-05	0.00942294	Kostroma	DCMS	5	SHISA3	BEND4	ATP8A1	SLC30A9	TMEM33
6	64697276	64810123	overlap	112848	10	64733603	0.00023594	0.0291905	Kazakh Whiteheaded	DCMS	1	KCTD8
6	65164995	65344756	overlap	179762	14	65275944	5.50497e-05	0.0114689	Kostroma	DCMS	0
6	65884827	66005071	overlap	120245	7	65909880	0.000236898	0.0292376	Kazakh Whiteheaded	DCMS	0
6	67246890	68117757	overlap	870868	37	67624523	2.20767e-05	0.00608792	Kostroma	DCMS	4	COMMD8	GABRB1	ATP10D	CORIN
6	68059441	72062742	overlap	4003302	178	71350048	7.55636e-11	5.66746e-07	Kazakh Whiteheaded	DCMS	26	PDGFRA	GSX2	CHIC2	KIT	LNX1	FIP1L1	SCFD2	RASL11B	USP46	SPATA18	SGCB	LRRC66	DCUN1D4	CWH43	OCIAD2	OCIAD1	FRYL	ZAR1	SLC10A4	SLAIN2	TEC	TXK	NIPAL1	CNGA1	NFXL1	CORIN
6	68433268	68801823	overlap	368556	19	68546212	0.000382566	0.0413653	Kostroma	DCMS	1	TEC*
6	69026906	70209132	overlap	1182227	48	69184582	0.000159419	0.0226006	Kostroma	DCMS	8	OCIAD2	OCIAD1	CWH43	DCUN1D4	LRRC66	SGCB	SPATA18	USP46
6	69440338	72475809	overlap	3035472	128	71442125	9.92363e-11	1.12579e-06	Fleckvieh	DCMS	10	PDGFRA	GSX2	CHIC2	KIT	LNX1	KDR	FIP1L1	SCFD2	RASL11B	USP46
6	71044403	71669574	overlap	625172	33	71428505	1.44349e-05	0.00411563	Kostroma	DCMS	3	PDGFRA	GSX2	CHIC2
6	71240329	71959106	overlap	718778	31	71599716	6.11631e-08	0.000166418	Yaroslavl	DCMS	3	PDGFRA	KIT	GSX2
6	72086985	72338329	overlap	251345	10	72138744	0.000285302	0.0335544	Kostroma	DCMS	0
6	72106791	72173033	overlap	66243	4	72118486	0.000508378	0.0471149	Kazakh Whiteheaded	DCMS	0
6	72382208	72513919	overlap	131712	7	72434618	8.33582e-05	0.0161685	Kazakh Whiteheaded	DCMS	0
6	73652447	74051400	overlap	398954	23	73775733	5.63282e-05	0.0134273	Kazakh Whiteheaded	DCMS	2	SPINK2	REST
6	75017253	76037410	NO	1020158	34	75449573	9.39256e-05	0.0480309	Japanese Black	DCMS	0
6	76788010	78106873	overlap	1318864	44	77228984	5.55936e-08	7.50166e-05	Kazakh Whiteheaded	DCMS	0
6	77365620	77365620	NO	1	1	77365620	0.00025916	0.0326774	Yaroslavl	DCMS	0
6	80232706	80701893	NO	469188	12	80394422	2.53892e-07	0.00148003	Angus	DCMS	0
6	80232706	80915917	NO	683212	20	80664740	4.32858e-05	0.0100925	Kostroma	DCMS	0
6	80394422	80495070	NO	100649	2	80394422	0.000549941	0.0495686	Kazakh Whiteheaded	DCMS	0
6	81320151	81864863	NO	544713	20	81733370	5.73001e-05	0.0138395	Hanwoo	DCMS	1	TECRL
6	81652194	81745124	NO	92931	4	81733370	0.000380465	0.0403556	Holstein	DCMS	0
6	81901197	82008221	NO	107025	3	81901197	0.000281955	0.0400958	Hanwoo	DCMS	0
6	82253271	86383477	overlap	4130207	170	84017930	2.38e-05	0.00160677	EUR1	hapFLK	11	CENPC	STAP1	UBA6	GNRHR	EPHA5	TMPRSS11D	TMPRSS11A	TMPRSS11F	TMPRSS11E	YTHDC1	UGT2B10
6	82902731	83720494	overlap	817764	32	83323966	6.57646e-06	0.00424243	Yakut	DCMS	0
6	83591812	84181782	overlap	589971	27	83978123	2.47226e-05	0.00665929	Kostroma	DCMS	0
6	83793785	83957376	overlap	163592	7	83900931	0.000128292	0.0259657	Yakut	DCMS	0
6	84035488	84475480	NO	439993	18	84104492	0.000251632	0.040386	Yakut	DCMS	0
6	86786552	87022091	NO	235540	15	86848916	1.64595e-07	0.000189595	Kholmogory	DCMS	2	UGT2A3	SULT1B1
6	87916172	88421804	NO	505633	25	88103696	0.000108026	0.0387496	ASIA	hapFLK	3	DCK	MOB1B	SLC4A4
6	88743637	88753354	overlap	9718	2	88743637	0.00053173	0.049151	Yaroslavl	DCMS	1	GC*
6	89288321	89399736	NO	111416	8	89366626	0.00023372	0.0289867	Kazakh Whiteheaded	DCMS	1	ADAMTS3
6	90783153	92907847	overlap	2124695	107	92195532	0.00094072	0.028504	EUR1	hapFLK	12	CDKL2	G3BP2	THAP6	RCHY1	USO1	PPEF2	NAAA	SDAD1	CXCL9	CXCL10	CXCL11	ART3
6	93674959	94627787	overlap	952829	51	94036712	0.00166385	0.0443711	EUR1	hapFLK	3	CXCL13	RPL23A	CNOT6L
6	94353771	94439594	overlap	85824	5	94360125	0.000402032	0.042061	Yaroslavl	DCMS	1	MRPL1
6	98635465	98687083	overlap	51619	4	98675063	6.36197e-05	0.0139968	Kazakh Whiteheaded	DCMS	0
6	117664545	117966413	overlap	301869	14	117838988	0.00021703	0.0299513	Black Pied	DCMS	3	MAN2B2	CLRN2	QDPR
7	244816	314904	NO	70089	17	264550	5.93854e-05	0.0124401	Holstein	DCMS	1	AC007325.1
7	671309	719604	NO	48296	18	682694	8.26658e-05	0.0155724	Holstein	DCMS	0
7	682694	717903	NO	35210	14	694231	3.37273e-06	0.00203929	Yaroslavl	DCMS	0
7	739374	770685	NO	31312	7	742259	2.41816e-05	0.0057941	Bestuzhev	DCMS	0
7	811159	833790	NO	22632	11	822161	4.73293e-05	0.0150977	Fleckvieh	DCMS	1	GFPT2
7	816900	833790	NO	16891	6	822161	0.000247901	0.0297545	Holstein	DCMS	1	MAPK9
7	894707	919878	NO	25172	2	894707	0.000504037	0.0476623	Yaroslavl	DCMS	1	MAPK9*
7	946770	969540	NO	22771	12	967847	6.47479e-05	0.0149823	Kholmogory	DCMS	1	ZCCHC9*
7	960777	960777	NO	1	1	960777	0.000354097	0.0425714	Black Pied	DCMS	1	ZCCHC9*
7	960777	968325	NO	7549	10	967847	0.000240697	0.0297189	Kostroma	DCMS	1	ZCCHC9*
7	966321	967847	NO	1527	3	967129	0.000176983	0.0265569	Black Pied	DCMS	0
7	4945766	5027447	overlap	81682	5	4953801	0.000215887	0.0299062	Bestuzhev	DCMS	2	MPV17L2	RAB3A
7	8394027	8443869	NO	49843	5	8443869	0.000362489	0.0477228	Hanwoo	DCMS	1	CYP4F8
7	9293835	9534900	NO	241066	8	9395729	0.0004268	0.0433481	Yaroslavl	DCMS	1	OR7A17
7	10067277	10289091	NO	221815	4	10170585	0.000198577	0.0277465	Yaroslavl	DCMS	0
7	10067277	10486424	NO	419148	6	10289091	0.000463196	0.0494304	Bestuzhev	DCMS	1	OR7A17
7	12821625	12926989	overlap	105365	7	12869267	0.000233809	0.0306005	Yaroslavl	DCMS	4	PODNL1	CC2D1A	DCAF15	RFX1
7	14099862	14937354	overlap	837493	50	14367288	0.000466606	0.0165036	EUR1	hapFLK	4	MUC16	OR1M1	OR7G1	CCT8
7	14774080	15094540	overlap	320461	20	14979030	5.90918e-06	0.00453143	Jersey	DCMS	2	OR7E24	SERINC1
7	16396019	18122918	overlap	1726900	65	16596379	8.57967e-07	0.000937304	Yakut	DCMS	59	TIMM29	YIPF2	TBC1D26	CARM1	C19orf38	TMED1	SMARCA4	DNM2	LDLR	SPC24	KANK2	DOCK6	ANGPTL8	TSPAN16	RAB3D	TMEM205	CCDC159	PLPPR2	SWSAP1	EPOR	RGL3	CCDC151	PRKCSH	ELAVL3	ZNF653	ECSIT	CNN1	ELOF1	ACP5	ZNF558	RNPS1	MBD3L3	INSR	AC119396.1	AC008878.3	PEX11G	TEX45	ZNF358
7	20631252	20974591	overlap	343340	5	20771979	0.000148514	0.0358635	Jersey	DCMS	11	SEMA6B	LRG1	PLIN5	PLIN4	TNFAIP8L1	HDGFL2	MYDGF	DPP9	UBXN6	CHAF1A	SH3GL1
7	20631252	20982331	overlap	351080	6	20935921	1.12157e-05	0.00462005	Yaroslavl	DCMS	10	SH3GL1	MPND	CHAF1A	STAP2	UBXN6	HDGFL2	PLIN4	PLIN5	LRG1	SEMA6B
7	23034784	23183178	NO	148395	26	23078152	1.9925e-06	0.00128924	Kholmogory	DCMS	1	RAD50
7	23061966	23298999	NO	237034	51	23177462	6.97149e-16	3.64832e-11	Buryat	DCMS	0
7	23078152	23106965	NO	28814	4	23079996	0.000418174	0.0463797	Bestuzhev	DCMS	1	RAD50
7	23078152	23260788	NO	182637	33	23184802	2.29709e-12	3.43462e-08	Kalmyk	DCMS	3	IL5	IRF1	RAD50
7	23112707	23228486	NO	115780	20	23136121	6.28937e-09	2.35097e-05	Hanwoo	DCMS	2	RAD50	IL5
7	23136121	23215898	NO	79778	13	23164078	3.03688e-06	0.00265416	Yakut	DCMS	2	IL5	RAD50
7	23136121	23498152	overlap	362032	78	23272101	5.40117e-10	3.65816e-06	Bestuzhev	DCMS	4	IRF1	SLC22A5	IL5	SLC22A4
7	23144086	23144086	NO	1	1	23144086	0.000331765	0.0373254	Yaroslavl	DCMS	1	RAD50
7	23160273	23166779	NO	6507	3	23164078	0.000293971	0.0347824	Yaroslavl	DCMS	0
7	23311825	23440095	overlap	128271	28	23429563	8.16961e-06	0.0029667	Black Pied	DCMS	2	SLC22A4	SLC22A5
7	23315210	23451197	overlap	135988	29	23429563	1.54383e-05	0.00445144	Holstein	DCMS	2	SLC22A4	SLC22A5
7	23330610	23399562	NO	68953	20	23373466	5.36989e-06	0.00267635	Buryat	DCMS	2	SLC22A4	SLC22A5
7	23333522	23373466	NO	39945	13	23349213	1.46175e-05	0.00416873	Kalmyk	DCMS	1	SLC22A5
7	23349213	23352511	NO	3299	2	23349213	0.000206049	0.032775	Hanwoo	DCMS	1	SLC22A5
7	23404821	23499453	NO	94633	23	23490752	5.83493e-06	0.00197071	Kalmyk	DCMS	2	P4HA2	PDLIM4
7	23519206	23691967	NO	172762	30	23601885	1.16554e-05	0.00337353	Bestuzhev	DCMS	1	RPS4X
7	23531424	23650321	NO	118898	17	23635364	0.000436274	0.0438658	Yaroslavl	DCMS	1	RPS4X
7	23590541	23694746	NO	104206	22	23689800	2.1283e-05	0.00577181	Holstein	DCMS	1	CSF2*
7	23601885	23605938	NO	4054	2	23601885	0.000414628	0.0467333	Black Pied	DCMS	0
7	23613386	23699215	NO	85830	22	23691967	1.90839e-07	0.000131001	Black Pied	DCMS	1	CSF2
7	23682960	23698297	NO	15338	11	23691967	3.56653e-06	0.00213154	Yaroslavl	DCMS	1	CSF2
7	23690724	23695768	NO	5045	4	23694746	0.00022732	0.0286017	Kazakh Whiteheaded	DCMS	1	CSF2
7	23733604	23742538	NO	8935	5	23738413	0.000364562	0.0392496	Holstein	DCMS	0
7	23745235	23756162	NO	10928	6	23752203	0.000387758	0.0407957	Holstein	DCMS	0
7	23746055	23756162	NO	10108	5	23752203	0.000126497	0.0217413	Black Pied	DCMS	0
7	23774737	23783375	NO	8639	2	23774737	0.000393658	0.0455767	Black Pied	DCMS	1	ACSL6*
7	23885782	23943838	NO	58057	15	23894208	3.20172e-05	0.0145958	Jersey	DCMS	1	ACSL6*
7	23910864	23961187	NO	50324	12	23919517	4.99903e-08	0.000103017	Hanwoo	DCMS	0
7	23919517	23943838	NO	24322	5	23937259	0.000252145	0.0333683	Black Pied	DCMS	0
7	25222244	27213604	overlap	1991361	101	26418683	6.93e-05	0.00383596	EUR1	hapFLK	5	SLC27A6	ISOC1	FBN2	ADAMTS19	KIAA1024L
7	26066004	26893086	overlap	827083	48	26313437	2.32673e-05	0.0119132	Jersey	DCMS	3	SLC27A6	ISOC1	FBN2
7	41257488	46647898	overlap	5390411	154	44805462	5.03e-05	0.00294753	EUR1	hapFLK	71	GZMM	CDC34	BSG	TPGS1	MADCAM1	HCN2	ODF3L2	POLRMT	SHC2	FGF22	RNF126	C2CD4C	FSTL3	PRSS57	PALM	MISP	THEG	AZU1	PRTN3	ELANE	MIER2	PLPP2	PTBP1	CFD	MED16	R3HDM4	KISS1R	ARID3A	WDR18	GRIN3B	TMEM259	ABCA7	ARHGAP45	POLR2E	SBNO2	STK11	CBARP	ATP5D
7	42974887	43567130	overlap	592244	15	43359066	6.3136e-05	0.0147067	Kholmogory	DCMS	10	OR2T6	OR2T5	OR2T1	OR14C36	OR2M4	OR2M3	OR2T33	OR2L13	OR2L8	OR2AJ1
7	43433703	43567130	overlap	133428	5	43437865	0.000481603	0.0470086	Holstein	DCMS	1	OR2T2
7	43437865	43835361	overlap	397497	15	43479777	0.000264118	0.0445655	Fleckvieh	DCMS	2	OR2T5	OR2T34
7	43966998	45239491	overlap	1272494	25	44470851	0.000173677	0.0394729	Jersey	DCMS	36	PLPP2	MIER2	THEG	C2CD4C	SHC2	ODF3L2	MADCAM1	TPGS1	CDC34	GZMM	BSG	HCN2	POLRMT	PGBD2	FGF22	RNF126	FSTL3	PRSS57	PALM	MISP	AZU1	PRTN3	ELANE	PTBP1	CFD	MED16	R3HDM4	KISS1R	ARID3A	WDR18	GRIN3B	TMEM259	ABCA7	ARHGAP45	POLR2E	SBNO2
7	45072778	45855938	overlap	783161	21	45523363	5.98355e-06	0.00636179	Angus	DCMS	28	REEP6	ADAMTSL5	PCSK4	PLK5	C19orf25	APC2	MBD3	DAZAP1	AC005943.1	GAMT	TCF3	NDUFS7	MUM1	C19orf24	CIRBP	MIDN	EFNA2	ATP5D	CBARP	STK11	SBNO2	POLR2E	ARHGAP45	ABCA7	TMEM259	GRIN3B	WDR18	ARID3A
7	47384327	47742364	overlap	358038	8	47617783	7.24446e-05	0.0141977	Holstein	DCMS	4	JADE2	CDKN2AIPNL	UBE2B	SAR1B
7	51574295	52419683	overlap	845389	12	51867833	1.52284e-05	0.00554259	Kholmogory	DCMS	5	LRRTM2	GPX4	CTNNA1	SIL1	MATR3
7	51811103	52682240	overlap	871138	11	52224595	3.98485e-05	0.00843406	Bestuzhev	DCMS	14	MATR3	PAIP2	SLC23A1	MZB1	PROB1	SPATA24	DNAJC18	AC142391.1	SMIM33	TMEM173	SIL1	UBE2D2	GPX4	CTNNA1
7	52836863	53468463	overlap	631601	20	53161854	5.02068e-05	0.0155274	Fleckvieh	DCMS	5	PFDN1	HBEGF	CYSTM1	IGIP	PURA
7	53757384	53965425	overlap	208042	12	53914710	0.000198882	0.0363909	Fleckvieh	DCMS	2	PCDHB4	DNAJB1
7	54360523	54735242	overlap	374720	17	54664575	5.58121e-07	0.000687902	Yakut	DCMS	6	KIAA0141	PCDH12	PCDH1	RNF14	HDAC3	ARAP3
7	56910268	56969038	NO	58771	4	56916593	0.000151454	0.0307366	Buryat	DCMS	0
7	59118816	59337137	NO	218322	11	59182609	0.000146388	0.0300128	Fleckvieh	DCMS	2	SH3RF2	PLAC8L1
7	59177470	59378174	NO	200705	12	59190662	4.45352e-05	0.0120541	Yaroslavl	DCMS	3	SH3RF2	PLAC8L1	LARS
7	66281885	66403278	NO	121394	8	66303743	3.31098e-05	0.0108638	Yakut	DCMS	0
7	71500403	71674659	NO	174257	8	71545383	0.000127098	0.0217413	Black Pied	DCMS	0
7	73889557	73889557	NO	1	1	73889557	0.000306824	0.0465927	Yakut	DCMS	0
7	74743037	75057832	NO	314796	17	74794068	0.000135598	0.020769	Kazakh Whiteheaded	DCMS	0
7	78818730	79074174	NO	255445	16	78919308	1.09879e-07	0.000132383	Kazakh Whiteheaded	DCMS	0
7	80660955	81028849	NO	367895	14	80976979	4.62822e-06	0.00255951	Kazakh Whiteheaded	DCMS	0
7	80800811	81047142	NO	246332	9	80976979	5.03736e-05	0.0101454	Bestuzhev	DCMS	0
7	81121675	81151543	NO	29869	2	81121675	0.000433533	0.0419855	Kazakh Whiteheaded	DCMS	0
7	85618028	85686929	NO	68902	7	85619989	0.000143376	0.0215604	Kazakh Whiteheaded	DCMS	0
7	87468373	88094903	NO	626531	24	87854702	7.54009e-05	0.0136546	Bestuzhev	DCMS	0
7	92680488	92783164	NO	102677	5	92744435	6.1917e-05	0.0250289	Angus	DCMS	0
7	93194174	93360301	NO	166128	38	93243245	8.1601e-11	2.18992e-07	Kalmyk	DCMS	1	ARRDC3
7	93206020	93307177	NO	101158	31	93243245	2.56486e-14	3.83498e-10	Buryat	DCMS	1	ARRDC3
7	93207846	93275826	NO	67981	25	93222309	3.2535e-05	0.0117796	Fleckvieh	DCMS	1	ARRDC3
7	93211053	93307177	NO	96125	28	93243245	4.52153e-12	2.3662e-07	Hanwoo	DCMS	1	ARRDC3
7	93213670	93275826	NO	62157	23	93222309	4.45959e-05	0.0102404	Kostroma	DCMS	1	ARRDC3
7	93214752	93223793	NO	9042	5	93222309	0.000123608	0.0315036	Jersey	DCMS	1	ARRDC3*
7	93242153	93281534	NO	39382	11	93247780	7.28342e-05	0.017682	Yakut	DCMS	1	ARRDC3
7	93522200	93522200	NO	1	1	93522200	0.000256793	0.0337061	Bestuzhev	DCMS	0
7	93522200	93522200	NO	1	1	93522200	0.000234817	0.0363027	Kalmyk	DCMS	0
7	93959756	93990820	NO	31065	10	93969882	3.20194e-05	0.00970852	Yaroslavl	DCMS	0
7	110629519	110671189	overlap	41671	3	110671189	0.000442521	0.0488013	Black Pied	DCMS	1	FER
7	112337385	112479572	NO	142188	11	112465120	4.27504e-05	0.0100143	Kostroma	DCMS	0
8	263713	503056	overlap	239344	16	263713	0.000342362	0.0488922	Kholmogory	DCMS	1	ANXA10	abortion OMIA
8	1208626	1490832	overlap	282207	15	1317824	9.03895e-07	0.000506694	Holstein	DCMS	1	NEK1
8	9473350	9710710	overlap	237361	13	9548844	2.45683e-05	0.00892949	Yakut	DCMS	0
8	30450305	30594105	overlap	143801	8	30594105	0.000365767	0.0424196	Bestuzhev	DCMS	0
8	40804590	40858649	overlap	54060	3	40840802	0.00030233	0.03723	Bestuzhev	DCMS	1	GLIS3
8	45862659	46543188	NO	680530	38	46042069	9.04098e-08	0.000202134	Yakut	DCMS	3	PTAR1	APBA1	C9orf135
8	46002005	46042069	NO	40065	6	46020875	0.000305736	0.0424398	Hanwoo	DCMS	0
8	47881974	47926412	overlap	44439	4	47926412	5.19793e-05	0.0379125	Japanese Black	DCMS	0
8	50090289	50292030	NO	201742	9	50111844	0.000131295	0.0204455	Kazakh Whiteheaded	DCMS	0
8	50473492	50695489	NO	221998	9	50680777	6.71877e-05	0.0208962	Jersey	DCMS	0
8	52148897	52453876	NO	304980	19	52353485	1.17393e-05	0.00587806	Yakut	DCMS	1	PCSK5
8	53814220	54064275	overlap	250056	12	54050118	8.09287e-05	0.0190227	Yakut	DCMS	2	GNAQ	GNA14
8	55778679	56374019	NO	595341	25	55996200	5.69606e-06	0.00293857	Kholmogory	DCMS	1	TLE4
8	59805132	60214284	overlap	409153	11	59978473	7.84205e-05	0.0150744	Holstein	DCMS	1	UNC13B
8	61536940	62015685	overlap	478746	15	61874143	4.38887e-07	0.000297254	Bestuzhev	DCMS	3	GRHPR	ZBTB5	ZCCHC7
8	73549990	73851659	overlap	301670	12	73634043	3.44162e-05	0.00861614	Black Pied	DCMS	3	DOCK5	GNRH1	KCTD9
8	76664809	76771728	NO	106920	5	76703658	0.000293583	0.0447945	Kholmogory	DCMS	1	UBAP2
8	78302253	78360502	NO	58250	4	78360502	0.000429006	0.0471181	Bestuzhev	DCMS	1	GKAP1
8	79681237	79758958	overlap	77722	5	79698719	0.000188991	0.0270356	Yaroslavl	DCMS	1	NTRK2
8	82835208	83344819	overlap	509612	22	83190665	2.4551e-05	0.00808053	Hanwoo	DCMS	1	FANCC
8	88219133	88588914	NO	369782	15	88419753	5.61854e-06	0.00222234	Black Pied	DCMS	1	SYK
8	88419753	88464533	NO	44781	3	88445649	0.000151823	0.0276291	Kholmogory	DCMS	1	SYK
8	105015271	105087012	overlap	71742	4	105033919	0.000209784	0.0270914	Holstein	DCMS	1	KIF12
8	105912453	105930504	overlap	18052	2	105912453	0.000488576	0.0474617	Holstein	DCMS	0
8	107756015	108677678	overlap	921664	30	107982568	1.77904e-06	0.000901575	Holstein	DCMS	1	ASTN2
8	107982568	108343690	overlap	361123	10	107982568	0.000427065	0.0478241	Black Pied	DCMS	0
8	109722732	109909725	overlap	186994	10	109902431	8.32128e-05	0.0161685	Kazakh Whiteheaded	DCMS	0
9	190674	507228	NO	316555	9	343530	0.000205275	0.0267567	Holstein	DCMS	1	OR10AG1
9	540657	1088314	overlap	547658	23	885575	4.7599e-06	0.0028092	Fleckvieh	DCMS	0
9	1333028	1641025	overlap	307998	17	1593868	1.93778e-06	0.00128365	Hanwoo	DCMS	0
9	3663625	3772197	NO	108573	7	3764510	5.39808e-05	0.013373	Hanwoo	DCMS	0
9	5447223	5504395	NO	57173	5	5447223	0.000105346	0.022657	Yakut	DCMS	0
9	11034233	11046449	overlap	12217	6	11036208	7.62128e-05	0.0165836	Hanwoo	DCMS	0
9	22204269	22324738	NO	120470	12	22265980	0.000328833	0.0372786	Kostroma	DCMS	1	IBTK
9	25003343	25158976	overlap	155634	7	25029971	0.000245229	0.0326561	Black Pied	DCMS	0
9	25087939	25158976	overlap	71038	3	25087939	0.000250542	0.039671	Kholmogory	DCMS	0
9	45453381	45767377	overlap	313997	14	45572784	0.000161652	0.0319014	Fleckvieh	DCMS	2	LIN28B	HACE1
9	61689461	62151101	NO	461641	19	61759178	0.000156007	0.0280167	Kholmogory	DCMS	7	UBE2J1	RRAGD	GABRR1	PM20D2	SRSF12	PNRC1	RNGTT
9	62185690	62200312	NO	14623	2	62200312	0.000301036	0.0453162	Kholmogory	DCMS	0
9	63676365	64014890	NO	338526	18	63795457	2.27826e-05	0.00788164	Kazakh Whiteheaded	DCMS	1	HTR1E
9	63751947	63978782	NO	226836	11	63807856	0.000109798	0.0181084	Bestuzhev	DCMS	0
9	63795457	64003240	NO	207784	10	63978782	0.000240435	0.0416787	Fleckvieh	DCMS	0
9	64779008	65113143	overlap	334136	10	65029787	0.000110927	0.0183388	Holstein	DCMS	1	NT5E
9	64862169	65113143	overlap	250975	9	64931718	2.6818e-05	0.00800885	Kholmogory	DCMS	1	NT5E
9	67402244	67525815	NO	123572	6	67487162	6.64722e-05	0.015229	Kholmogory	DCMS	1	PTPRK
9	74314570	74679502	NO	364933	12	74417758	0.000127231	0.0258598	Yakut	DCMS	1	AHI1
9	74991661	75805249	NO	813589	27	75454006	4.03888e-05	0.0123616	Yakut	DCMS	5	MAP7	BCLAF1	MTFR2	MAP3K5	PDE7B
9	81659124	81957330	NO	298207	15	81677052	0.000495229	0.0478728	Holstein	DCMS	1	AIG1
9	86168520	86220362	NO	51843	4	86210768	0.000320387	0.0467378	Kholmogory	DCMS	0
9	94915183	95177311	NO	262129	19	95087247	3.61857e-06	0.0040533	Jersey	DCMS	1	ARID1B
9	95087247	95170855	NO	83609	7	95087247	0.000370956	0.037793	Kazakh Whiteheaded	DCMS	1	ARID1B
9	103536032	103781754	overlap	245723	18	103618695	1.29255e-06	0.000642647	Black Pied	DCMS	1	UNC93A
10	18719993	18743955	NO	23963	2	18743955	5.33853e-05	0.0379125	Japanese Black	DCMS	1	MYO9A
10	20179401	20241829	NO	62429	5	20203040	0.000114979	0.0216832	Hanwoo	DCMS	1	NPTN
10	30916869	31079958	overlap	163090	8	31065016	1.70275e-05	0.00454039	Bestuzhev	DCMS	1	DPH6
10	37133985	37267496	overlap	133512	7	37146661	0.000162376	0.032495	Buryat	DCMS	0
10	46119504	46486647	overlap	367144	21	46379914	1.75112e-05	0.00654299	Kazakh Whiteheaded	DCMS	3	HERC1	FBXL22	USP3
10	46197112	46414265	overlap	217154	11	46304777	2.80991e-05	0.0109921	Fleckvieh	DCMS	1	HERC1
10	46233883	46450370	overlap	216488	13	46398346	9.65862e-05	0.0165599	Kostroma	DCMS	1	HERC1
10	71440930	71787600	overlap	346671	13	71758352	4.43323e-05	0.0113897	Kholmogory	DCMS	1	DAAM1
11	951927	980080	NO	28154	4	959994	0.000216689	0.0451996	Jersey	DCMS	0
11	12267076	12306076	overlap	39001	3	12290139	0.000208455	0.0292404	Black Pied	DCMS	1	EXOC6B
11	14712852	14754856	overlap	42005	2	14712852	0.000472535	0.0448399	Kazakh Whiteheaded	DCMS	2	DPY30*	SPAST*
11	17914834	18471801	NO	556968	21	18221603	2.30598e-09	8.07839e-06	Bestuzhev	DCMS	0
11	21487032	21514719	overlap	27688	3	21496394	0.000225342	0.0350449	Kalmyk	DCMS	0
11	21562358	21601426	overlap	39069	3	21562358	0.000154822	0.0262206	Kalmyk	DCMS	2	CDKL4	MAP4K3
11	21581503	21601426	overlap	19924	2	21601426	0.000116065	0.0495986	Japanese Black	DCMS	1	MAP4K3
11	44679632	44730405	overlap	50774	2	44730405	0.000371371	0.0484049	Hanwoo	DCMS	1	SULT1C4
11	45096739	45554802	overlap	458064	17	45419150	4.20204e-06	0.00531641	Angus	DCMS	0
11	45377379	45496661	overlap	119283	6	45452201	9.64781e-05	0.0226971	Fleckvieh	DCMS	1	ST6GAL2
11	52994327	53952730	NO	958404	33	53132515	2.94151e-09	0.000119629	Angus	DCMS	0
11	53979445	54000475	NO	21031	2	53979445	0.000159477	0.0480758	Angus	DCMS	0
11	56932696	57178802	NO	246107	17	57093958	5.07883e-05	0.0186239	Jersey	DCMS	0
11	57038799	57107070	NO	68272	7	57093958	0.000212333	0.0336302	Kalmyk	DCMS	0
11	58553041	58962936	NO	409896	20	58558607	8.34583e-05	0.0447417	Japanese Black	DCMS	0
11	61056773	61260540	NO	203768	9	61085275	0.000189197	0.0259593	Kostroma	DCMS	1	EHBP1
11	61068521	61080039	NO	11519	2	61068521	0.000548823	0.0495686	Kazakh Whiteheaded	DCMS	0
11	66027257	69478949	overlap	3451693	155	67059602	5.04e-05	0.00295108	EUR1	hapFLK	31	ARHGAP25	PROKR1	BMP10	APLF	GKN3P	GKN2	FBXO48	GKN1	PLEK	CNRIP1	ANTXR1	PPP3R1	PNO1	WDR92	C1D	GFPT1	NFU1	AAK1	ANXA4	GMCL1	SNRNP27	MXD1	PCBP1	C2orf42	TIA1	PCYOX1	EHD3	CAPN14	GALNT14	CAPN13	LCLAT1
11	66144244	66479149	NO	334906	14	66144244	0.0003724	0.0409427	Kostroma	DCMS	0
11	67319888	67726029	NO	406142	26	67577210	0.000131956	0.0200692	Kostroma	DCMS	1	ANTXR1
11	70238894	70309933	overlap	71040	6	70262106	6.65405e-05	0.015229	Kholmogory	DCMS	0
11	70244530	70309933	overlap	65404	5	70262106	0.000127986	0.0213434	Yaroslavl	DCMS	0
11	73150873	73168346	overlap	17474	2	73168346	0.000196939	0.0370727	Buryat	DCMS	1	SELENOI
11	85426088	87257595	overlap	1831508	70	86093825	0.000505565	0.0445053	EUR2	hapFLK	11	LPIN1	NTSR2	GREB1	E2F6	ROCK2	PQLC3	C2orf50	KCNF1	PDIA6	ATP6V1C2	NOL10
12	207083	424116	NO	217034	9	207083	7.49379e-05	0.0164086	Hanwoo	DCMS	0
12	207083	424116	NO	217034	12	262306	0.000183097	0.0265513	Yaroslavl	DCMS	0
12	19949175	20043317	overlap	94143	6	19979671	0.000239365	0.0416345	Fleckvieh	DCMS	0
12	25746796	26197275	overlap	450480	13	26185651	5.53426e-05	0.0133353	Kazakh Whiteheaded	DCMS	2	NBEA	MAB21L1
12	26239139	26528341	overlap	289203	13	26415353	3.63737e-06	0.00205785	Hanwoo	DCMS	1	NBEA
12	26491935	26649153	overlap	157219	5	26607578	0.000307285	0.0485668	Fleckvieh	DCMS	0
12	36351891	36867234	overlap	515344	14	36524758	0.000246519	0.0329103	Bestuzhev	DCMS	6	ZMYM5	PSPC1	ZMYM2	MPHOSPH8	GJA3	PARP4
12	37559451	38505724	overlap	946274	27	37678844	5.28549e-05	0.0112359	Kostroma	DCMS	1	COX5B
12	37966212	38505724	NO	539513	15	38426486	8.1297e-06	0.0040331	Kazakh Whiteheaded	DCMS	0
12	39695130	39878164	overlap	183035	9	39820706	0.000177843	0.0260717	Bestuzhev	DCMS	0
12	44256972	44839165	NO	582194	28	44553021	2.68544e-06	0.00105926	Bestuzhev	DCMS	1	KLHL1
12	44465436	45425221	NO	959786	40	45073424	0.00034681	0.0342466	EUR2	hapFLK	0
12	45358430	46376522	NO	1018093	42	45894892	0.000135428	0.0210699	Bestuzhev	DCMS	0
12	55045337	56015209	overlap	969873	48	55343882	0.000406392	0.0380532	EUR2	hapFLK	1	SPRY2
12	56380581	56586007	NO	205427	10	56513941	0.000233597	0.0377356	Kholmogory	DCMS	0
12	56623014	56932550	NO	309537	15	56865337	0.000281949	0.0433349	Kholmogory	DCMS	0
12	59412979	59497466	NO	84488	7	59474140	0.000255737	0.0403492	Kholmogory	DCMS	0
12	79355736	79384538	NO	28803	3	79355736	0.00033825	0.0495709	Yakut	DCMS	1	FARP1
12	80782343	81010394	NO	228052	12	80813538	4.44889e-05	0.0127572	Buryat	DCMS	1	PCCA
12	80802869	81092308	NO	289440	18	80851441	3.36372e-05	0.0100621	Yaroslavl	DCMS	1	PCCA
12	80962371	81084869	NO	122499	8	80968535	4.37827e-05	0.0379125	Japanese Black	DCMS	1	PCCA
13	5280461	6396120	NO	1115660	31	6049058	3.4017e-05	0.00820509	Holstein	DCMS	0
13	7858820	7937497	NO	78678	6	7888118	6.60633e-05	0.0167136	Yakut	DCMS	0
13	12436043	12967677	overlap	531635	31	12649311	3.57639e-06	0.0180537	Japanese Black	DCMS	3	ECHDC3	PROSER2	USP6NL
13	20457510	20615821	NO	158312	8	20584188	3.75428e-05	0.0107825	Yaroslavl	DCMS	1	CCDC7
13	31958305	32235321	overlap	277017	6	32200613	0.000232585	0.0314047	Black Pied	DCMS	1	ST8SIA6
13	34849462	34904759	overlap	55298	4	34896018	0.000107102	0.022932	Yakut	DCMS	1	SVIL
13	41702235	41748693	overlap	46459	4	41729017	0.000203835	0.0326211	Kalmyk	DCMS	0
13	44312452	44441998	overlap	129547	4	44366489	0.000273014	0.0317958	Kazakh Whiteheaded	DCMS	0
13	50100456	50676162	overlap	575707	13	50407864	2.434e-05	0.00998051	Fleckvieh	DCMS	1	UBE2D3
13	54540476	54895475	overlap	355000	7	54890308	0.000144317	0.0299105	Buryat	DCMS	2	BHLHE23	YTHDF1
13	54540476	55114121	overlap	573646	22	54865583	5.77819e-05	0.0117349	Kostroma	DCMS	15	BHLHE23	YTHDF1	SLC17A9	BIRC7	GID8	ARFGAP1	DIDO1	COL20A1	CHRNA4	TCFL5	COL9A3	OGFR	MRGBP	KCNQ2	NTSR1
13	57570093	57635852	NO	65760	4	57635852	0.000134198	0.0253002	Kholmogory	DCMS	1	ZNF831*
13	57572447	57635852	NO	63406	3	57603606	0.000149304	0.0219303	Kazakh Whiteheaded	DCMS	1	EDN3*
13	58553820	58632858	overlap	79039	7	58610878	1.48923e-05	0.00423557	Kalmyk	DCMS	1	RAB22A
13	59769101	59871169	overlap	102069	6	59835089	0.000136964	0.0436867	Angus	DCMS	0
13	61493252	61987286	overlap	494035	14	61650070	2.58279e-05	0.0069047	Black Pied	DCMS	7	HM13	REM1	DEFB124	DEFB123	ID1	COX4I2	BCL2L1
13	62858269	63142046	overlap	283778	16	62916334	4.44481e-05	0.00919683	Bestuzhev	DCMS	3	BPIFB3	BPIFB4	BPIFA2
13	62909025	66040326	overlap	3131302	104	63978193	2.6e-05	0.00173174	EUR1	hapFLK	36	RALY	EIF2S2	CHMP4B	ZNF341	PXMP4	ASIP	E2F1	ACTL10	NECAB3	C20orf144	AHCY	CBFA2T2	AC135178.2	ITCH	DYNLRB1	MAP1LC3A	SNTA1	PIGU	CDK5RAP1	TP53INP2	BPIFB1	NCOA6	BPIFA1	BPIFA3	GGT7	BPIFA2	ACSS2	GSS	MYH7B	TRPC4AP	EDEM2	PROCR	MMP24	EIF6	FAM83C	UQCC1
13	64183822	64301590	overlap	117769	6	64301590	0.000168259	0.0495157	Angus	DCMS	2	AHCY	ASIP
13	64253779	64450162	overlap	196384	6	64414491	0.000257752	0.0493152	Jersey	DCMS	2	ITCH	AC135178.2
14	1489496	1892559	overlap	403064	11	1696470	0.000290332	0.0328663	Kazakh Whiteheaded	DCMS	28	VPS28	TONSL	SLC39A4	CYHR1	KIFC2	CPSF1	FOXH1	ADCK5	PPP1R16A	SLC52A2	GPT	FBXL6	MFSD3	TMEM249	RECQL4	LRRC14	SCRT1	LRRC24	C8orf82	DGAT1	ARHGAP39	HSF1	BOP1	SCX	COMMD5	MROH1	ZNF7	ZNF34
14	1651311	1868636	overlap	217326	6	1679844	2.92188e-06	0.00165306	Buryat	DCMS	11	TONSL	CYHR1	VPS28	SLC39A4	CPSF1	ADCK5	SLC52A2	FBXL6	TMEM249	SCRT1	DGAT1
14	1696470	1892559	overlap	196090	5	1801116	0.000237541	0.0382479	Kholmogory	DCMS	13	DGAT1	HSF1	SCRT1	TMEM249	FBXL6	BOP1	SLC52A2	SCX	ADCK5	CPSF1	MROH1	SLC39A4	VPS28
14	8910743	9125857	overlap	215115	15	9065194	1.35303e-05	0.00660287	Yakut	DCMS	0
14	19060282	19132330	NO	72049	3	19132330	0.00046379	0.04541	Yaroslavl	DCMS	0
14	21037828	21433581	NO	395754	18	21203746	3.88339e-06	0.00220034	Kholmogory	DCMS	3	MCM4	UBE2V2	PRKDC
14	21123239	21320639	NO	197401	8	21203746	7.28815e-05	0.0132693	Bestuzhev	DCMS	1	UBE2V2
14	23018284	23054179	overlap	35896	15	23042404	2.82086e-05	0.0071658	Holstein	DCMS	0
14	23020932	23026786	overlap	5855	4	23022289	0.000243178	0.0326359	Bestuzhev	DCMS	0
14	23020932	23086711	overlap	65780	18	23042404	4.61522e-06	0.00188868	Black Pied	DCMS	0
14	23042404	23046595	overlap	4192	2	23042404	0.000262667	0.0340808	Bestuzhev	DCMS	0
14	23122719	23178947	overlap	56229	15	23161206	2.25802e-06	0.0014173	Kholmogory	DCMS	1	RB1CC1
14	23123556	23240328	overlap	116773	21	23177239	3.35601e-06	0.00203929	Yaroslavl	DCMS	1	RB1CC1
14	23131330	23182828	overlap	51499	15	23177239	1.73523e-06	0.000780039	Bestuzhev	DCMS	1	RB1CC1
14	23161746	23171958	overlap	10213	6	23167375	6.32373e-05	0.0131737	Kalmyk	DCMS	1	RB1CC1
14	23258273	23269197	overlap	10925	7	23267075	0.000209118	0.0286378	Yaroslavl	DCMS	1	NPBWR1
14	23265575	23487120	overlap	221546	51	23367304	1.42251e-07	0.00012352	Bestuzhev	DCMS	1	OPRK1
14	23296863	23430587	overlap	133725	40	23349752	2.30142e-11	1.14703e-07	Kalmyk	DCMS	1	OPRK1
14	23299848	23430587	overlap	130740	39	23349752	2.67696e-12	2.3662e-07	Hanwoo	DCMS	1	OPRK1
14	23367982	23383775	overlap	15794	9	23382543	0.000198086	0.0277465	Yaroslavl	DCMS	1	OPRK1
14	23367982	23526944	overlap	158963	38	23397561	2.79032e-11	5.64778e-07	Kazakh Whiteheaded	DCMS	1	OPRK1
14	23384687	23594322	overlap	209636	41	23403225	1.64753e-06	0.00110703	Kholmogory	DCMS	2	ATP6V1H	RGS20
14	23393473	23407192	overlap	13720	10	23403225	3.6376e-05	0.0105647	Yaroslavl	DCMS	1	OPRK1*
14	23396389	23403225	overlap	6837	6	23398475	3.75615e-07	0.00148003	Angus	DCMS	0
14	23396389	23403225	overlap	6837	6	23398475	0.000229354	0.0288957	Kostroma	DCMS	1	OPRK1*
14	23396389	23407192	overlap	10804	8	23398475	1.66897e-05	0.00500218	Black Pied	DCMS	1	OPRK1*
14	23397561	23400164	overlap	2604	4	23398475	5.47639e-05	0.0379125	Japanese Black	DCMS	1	OPRK1*
14	23454570	23592005	overlap	137436	31	23560753	2.93366e-05	0.031051	Japanese Black	DCMS	0
14	23454570	23859867	overlap	405298	86	23782624	4.6127e-08	3.35267e-05	Kalmyk	DCMS	6	POLR2K	MRPL15	LYPLA1	TCEA1	RGS20	ATP6V1H
14	23473448	23625695	overlap	152248	27	23571854	1.23157e-08	1.0158e-05	Black Pied	DCMS	2	RGS20	ATP6V1H
14	23477783	23827013	overlap	349231	53	23746606	2.99147e-08	3.4764e-05	Holstein	DCMS	6	POLR2K	MRPL15	LYPLA1	TCEA1	RGS20	ATP6V1H
14	23505206	23528207	overlap	23002	7	23505206	0.000283471	0.0459988	Buryat	DCMS	1	ATP6V1H*
14	23529165	23666971	overlap	137807	34	23574109	1.37372e-05	0.0054908	Hanwoo	DCMS	4	RGS20	ATP6V1H	TCEA1	LYPLA1
14	23566600	23625695	overlap	59096	13	23594322	0.000219298	0.0280578	Kazakh Whiteheaded	DCMS	2	RGS20	TCEA1
14	23569113	23574109	overlap	4997	3	23569113	0.000238547	0.041543	Buryat	DCMS	1	RGS20
14	23664267	23843549	overlap	179283	37	23760175	3.54032e-11	9.2636e-08	Buryat	DCMS	2	POLR2K	MRPL15
14	23666971	23868491	overlap	201521	28	23757832	2.39171e-05	0.00651085	Kostroma	DCMS	1	POLR2K
14	23714991	23776808	overlap	61818	10	23751911	1.52282e-05	0.00466937	Black Pied	DCMS	0
14	23737521	23846732	overlap	109212	22	23746606	6.41343e-07	0.00586293	Japanese Black	DCMS	0
14	23746606	23782624	overlap	36019	9	23782624	0.000369147	0.0481751	Hanwoo	DCMS	0
14	23826400	24225369	overlap	398970	77	24075714	6.64339e-08	0.000147456	Fleckvieh	DCMS	2	RP1	SOX17
14	24053137	24191959	overlap	138823	33	24053137	1.61899e-07	0.000707125	Jersey	DCMS	0
14	24057354	24133627	overlap	76274	17	24089516	8.88046e-05	0.0188575	Kholmogory	DCMS	0
14	24067610	24075714	overlap	8105	4	24074220	0.0002253	0.0350449	Kalmyk	DCMS	0
14	24072137	24075714	overlap	3578	3	24074220	0.000200312	0.0321064	Hanwoo	DCMS	0
14	24092123	24227327	overlap	135205	34	24133627	1.24886e-05	0.00361081	Kalmyk	DCMS	0
14	24096532	24229059	overlap	132528	34	24150127	1.47809e-06	0.00108946	Hanwoo	DCMS	0
14	24099094	24266960	overlap	167867	40	24147525	1.58887e-06	0.00105003	Buryat	DCMS	0
14	24099719	24243733	overlap	144015	34	24185058	4.20476e-06	0.00140191	Kostroma	DCMS	0
14	24221657	24222338	overlap	682	2	24221657	0.000369466	0.0396304	Holstein	DCMS	0
14	24418370	24643266	overlap	224897	42	24455791	1.02628e-09	4.68427e-06	Bestuzhev	DCMS	0
14	24419295	25134787	overlap	715493	95	24787245	4.78967e-13	1.01924e-08	Black Pied	DCMS	8	TGS1	TMEM68	LYN	MOS	PLAG1	CHCHD7	SDR16C5	XKR4
14	24420840	24500772	overlap	79933	21	24466047	1.24027e-05	0.00525187	Kazakh Whiteheaded	DCMS	1	XKR4
14	24425758	25134787	overlap	709030	92	24758139	1.42856e-11	1.49744e-06	Kholmogory	DCMS	8	TGS1	TMEM68	LYN	MOS	PLAG1	CHCHD7	XKR4	SDR16C5
14	24429310	25098364	overlap	669055	85	24758139	1.4665e-09	1.80275e-05	Yaroslavl	DCMS	0
14	24431237	24434190	overlap	2954	2	24431237	0.000339733	0.0472215	Kalmyk	DCMS	1	XKR4
14	24431237	25123059	overlap	691823	88	24736064	1.7372e-11	1.16209e-07	Holstein	DCMS	0
14	24437778	25009960	overlap	572183	76	24763610	2.96845e-07	0.00148003	Angus	DCMS	0
14	24448641	24621142	overlap	172502	40	24536549	9.44263e-08	6.29492e-05	Kalmyk	DCMS	0
14	24511651	24556301	overlap	44651	8	24536549	0.000206049	0.032775	Hanwoo	DCMS	1	XKR4
14	24699409	25009960	overlap	310552	40	24772375	1.52374e-06	0.000703648	Bestuzhev	DCMS	3	TGS1	TMEM68	LYN
14	24714071	24909247	overlap	195177	34	24816763	9.85499e-10	1.23742e-06	Kalmyk	DCMS	3	TGS1	LYN	TMEM68
14	24765731	24787245	overlap	21515	5	24779419	6.20824e-05	0.0175587	Fleckvieh	DCMS	1	TGS1
14	24961879	24961879	overlap	1	1	24961879	0.000262279	0.0394981	Kalmyk	DCMS	1	MOS*
14	25221694	25298972	overlap	77279	16	25272140	0.000114321	0.0223986	Kholmogory	DCMS	0
14	25221694	25667290	overlap	445597	87	25520749	4.69632e-14	1.66562e-09	Black Pied	DCMS	0
14	25235472	25329035	overlap	93564	17	25276491	1.08433e-05	0.00342149	Holstein	DCMS	0
14	25241366	25298972	overlap	57607	11	25276491	8.29786e-05	0.0145598	Bestuzhev	DCMS	0
14	25343470	25358895	overlap	15426	3	25351733	0.00023107	0.0357762	Kalmyk	DCMS	0
14	25446793	25849150	overlap	402358	85	25528516	3.48572e-09	5.87942e-06	Kazakh Whiteheaded	DCMS	1	IMPAD1
14	25459674	25616884	overlap	157211	47	25525225	1.19625e-14	4.79289e-10	Holstein	DCMS	1	IMPAD1
14	25471170	25648989	overlap	177820	48	25520749	1.69348e-06	0.00125968	Yaroslavl	DCMS	0
14	25480962	25601303	overlap	120342	37	25520749	5.99521e-10	5.98501e-06	Kholmogory	DCMS	0
14	25497146	25546328	overlap	49183	23	25544079	7.36226e-05	0.0141384	Kostroma	DCMS	1	IMPAD1*
14	25497146	25667290	overlap	170145	43	25510859	7.09446e-07	0.00201688	Angus	DCMS	1	IMPAD1
14	25498881	25541189	overlap	42309	20	25526683	3.8838e-05	0.0159899	Jersey	DCMS	1	IMPAD1*
14	25506575	25529645	overlap	23071	12	25528516	9.10794e-07	0.000738867	Buryat	DCMS	1	IMPAD1*
14	25577162	25589517	overlap	12356	7	25584875	0.000199022	0.0283955	Bestuzhev	DCMS	0
14	25582834	25586296	overlap	3463	4	25584875	0.000209903	0.0330365	Hanwoo	DCMS	0
14	25762795	25767656	overlap	4862	3	25766228	0.000491999	0.0492881	Kostroma	DCMS	0
14	25854704	26117047	overlap	262344	49	26003598	5.24211e-09	9.56367e-06	Holstein	DCMS	0
14	25854704	26226856	overlap	372153	60	26022948	2.04677e-11	1.03702e-07	Black Pied	DCMS	1	FAM110B
14	25857110	25882396	overlap	25287	9	25866853	0.000415487	0.0406659	Kazakh Whiteheaded	DCMS	0
14	25980137	25999691	overlap	19555	6	25987996	0.000247743	0.0329871	Bestuzhev	DCMS	0
14	26142784	26196375	overlap	53592	5	26174506	6.95798e-05	0.0181609	Buryat	DCMS	0
14	26168147	26302589	overlap	134443	15	26237775	4.92631e-05	0.0110408	Kalmyk	DCMS	1	UBXN2B
14	26226856	26244461	overlap	17606	4	26237775	6.45049e-05	0.017092	Buryat	DCMS	0
14	26226856	26244461	overlap	17606	4	26228638	7.36698e-05	0.0194361	Fleckvieh	DCMS	0
14	26337738	26500138	overlap	162401	42	26440324	4.85061e-09	1.65548e-05	Fleckvieh	DCMS	3	SDCBP	NSMAF	CYP7A1
14	26432467	26473490	overlap	41024	15	26440324	1.53354e-05	0.00568344	Buryat	DCMS	2	SDCBP	NSMAF
14	26562212	26621020	overlap	58809	22	26601859	7.34182e-06	0.00272183	Black Pied	DCMS	0
14	26574416	26621020	overlap	46605	21	26595989	4.12331e-07	0.00048446	Yaroslavl	DCMS	0
14	26578970	26581895	overlap	2926	4	26579649	0.000250862	0.0430475	Fleckvieh	DCMS	0
14	26579649	26606809	overlap	27161	14	26593712	9.68943e-05	0.0163248	Bestuzhev	DCMS	0
14	26581895	26603341	overlap	21447	10	26587761	0.000202242	0.0265271	Holstein	DCMS	0
14	26587761	26601859	overlap	14099	7	26597692	0.000311514	0.0487104	Fleckvieh	DCMS	0
14	26616446	26724479	overlap	108034	26	26643829	1.80956e-08	4.99347e-05	Fleckvieh	DCMS	1	TOX
14	26619983	26730498	overlap	110516	26	26645529	1.02689e-06	0.000790283	Buryat	DCMS	1	TOX
14	26634085	26766010	overlap	131926	22	26664554	3.01083e-07	0.000978129	Jersey	DCMS	0
14	27198715	27374220	overlap	175506	10	27252157	0.000329933	0.0404898	Black Pied	DCMS	0
14	27604507	28247205	overlap	642699	30	27943454	5.10676e-05	0.0115118	Black Pied	DCMS	2	RAB2A	CHD7
14	29491023	29875161	overlap	384139	15	29670195	0.000105548	0.0190991	Black Pied	DCMS	2	GGH	TTPA
14	30650285	30722162	NO	71878	4	30702073	0.00028082	0.0360422	Black Pied	DCMS	0
14	32225143	33692495	NO	1467353	39	33220425	2.35485e-07	0.000152777	Black Pied	DCMS	12	COPS5	PPP1R42	CSPP1	MCMDC2	C8orf44-SGK3	ARFGEF1	VCPIP1	MYBL1	CPA6	C8orf46	ADHFE1	RRS1
14	33080148	33470410	NO	390263	16	33372261	1.07883e-06	0.000901742	Fleckvieh	DCMS	4	ARFGEF1	CSPP1	COPS5	PPP1R42
14	34197042	34448087	NO	251046	10	34370761	0.000180971	0.0268928	Black Pied	DCMS	1	PREX2
14	35076719	35366313	overlap	289595	14	35171467	4.75783e-05	0.0125813	Yaroslavl	DCMS	0
14	37865209	38126934	overlap	261726	12	38010153	0.0004546	0.0449345	Yaroslavl	DCMS	1	KCNB2
14	58576544	58640687	overlap	64144	6	58620871	0.000164854	0.0244498	Bestuzhev	DCMS	1	RSPO2
14	65707251	65822847	overlap	115597	5	65752977	0.00013363	0.0267087	Yakut	DCMS	0
14	78118859	78118859	overlap	1	1	78118859	0.000456748	0.0496401	Black Pied	DCMS	0
14	81091032	81337934	NO	246903	11	81280558	0.000283572	0.0324405	Kazakh Whiteheaded	DCMS	0
14	81379203	81764428	NO	385226	18	81527183	0.000244403	0.029622	Kazakh Whiteheaded	DCMS	0
14	83467278	83520414	NO	53137	5	83467278	0.000537972	0.0489168	Kazakh Whiteheaded	DCMS	1	ENPP2*
15	288148	951039	NO	662892	26	740087	3.63804e-07	0.000437385	Yaroslavl	DCMS	3	OR4A47	OR9G1	OR4C46
15	537454	875718	NO	338265	12	693351	7.61094e-06	0.00350346	Buryat	DCMS	0
15	2551329	2579862	overlap	28534	4	2551329	0.000178309	0.0261024	Bestuzhev	DCMS	0
15	2556267	4679251	overlap	2122985	95	4367920	6.69e-05	0.0376668	ASIA	hapFLK	3	PDGFD	ZNF596	CASP4
15	3349243	4437637	overlap	1088395	53	3537424	7.80663e-05	0.0437268	Japanese Black	DCMS	2	CASP4	ZNF596
15	4543619	4567885	overlap	24267	2	4567885	0.000353546	0.0488347	Kalmyk	DCMS	1	PDGFD
15	4692182	4714967	overlap	22786	3	4704888	0.000300241	0.0434639	Kalmyk	DCMS	0
15	35537347	35588498	NO	51152	4	35564956	0.000443067	0.0488013	Black Pied	DCMS	1	ABCC8
15	35636528	36167239	NO	530712	15	35755853	6.22277e-05	0.013242	Black Pied	DCMS	5	NUCB2	ADK	PIK3C2A	RPS13	PLEKHA7
15	38271600	38641895	overlap	370296	15	38579191	5.87463e-06	0.00297745	Yaroslavl	DCMS	2	PDE3B	CYP2R1
15	46208504	46294859	NO	86356	4	46258073	0.000249207	0.0330745	Bestuzhev	DCMS	0
15	49543500	50176540	overlap	633041	18	49987359	2.39786e-05	0.00745839	Kholmogory	DCMS	3	AC113331.2	OR52E2	OR51G2
16	2464246	2522213	NO	57968	4	2486686	0.000313344	0.0461309	Kholmogory	DCMS	0
16	4511212	4784685	overlap	273474	15	4610955	9.68226e-12	3.57063e-07	Yakut	DCMS	7	IL24	FCMR	FCAMR	PIGR	C1orf116	YOD1	PFKFB2
16	5812501	6385951	overlap	573451	23	6195660	4.23878e-07	0.000419166	Kholmogory	DCMS	1	CFHR3
16	9464925	9774416	overlap	309492	13	9729773	0.000184189	0.0319124	Kholmogory	DCMS	0
16	36495562	36581425	NO	85864	5	36562773	0.000402722	0.0454748	Bestuzhev	DCMS	1	RGS7
16	37691924	38001993	NO	310070	17	37857108	5.35886e-05	0.0133191	Yaroslavl	DCMS	2	BLZF1	NME7
16	41589349	41874215	overlap	284867	10	41696121	9.39821e-06	0.00865623	Angus	DCMS	1	TNFSF4
16	41589349	41899936	overlap	310588	11	41743017	0.000181077	0.0264065	Yaroslavl	DCMS	1	TNFSF4
16	41696121	41998547	overlap	302427	11	41930217	4.58483e-05	0.00944805	Bestuzhev	DCMS	0
16	42430476	43371269	overlap	940794	16	42785123	5.99527e-05	0.0143151	Yaroslavl	DCMS	14	C1orf167	MTHFR	AGTRAP	CLCN6	DRAXIN	NPPA	NPPB	MAD2L2	FBXO6	FBXO44	FBXO2	KIAA2013	PLOD1	DISP3
16	42730174	43424406	overlap	694233	12	42918395	2.04091e-06	0.00093198	Black Pied	DCMS	9	FBXO2	FBXO44	FBXO6	MAD2L2	DRAXIN	AGTRAP	DISP3	C1orf167	MTHFR
16	42785123	43501100	overlap	715978	11	42941953	6.19246e-05	0.0127328	Holstein	DCMS	9	FBXO2	FBXO44	FBXO6	MAD2L2	DRAXIN	DISP3	UBIAD1	ANGPTL7	MTOR
16	42865249	43174027	overlap	308779	6	42865249	0.000240283	0.038571	Kholmogory	DCMS	6	DRAXIN	MAD2L2	FBXO6	FBXO44	FBXO2	DISP3
16	44116147	44300159	overlap	184013	8	44151335	8.75536e-05	0.0325783	Angus	DCMS	1	KIF1B
17	6875650	7316241	NO	440592	17	7118768	3.32853e-07	0.000400433	Hanwoo	DCMS	2	LRBA	MAB21L2
17	14120288	14191364	overlap	71077	5	14141384	0.000266703	0.0346483	Black Pied	DCMS	0
17	14133474	14628179	overlap	494706	18	14456834	6.95758e-06	0.00328022	Hanwoo	DCMS	0
17	15406356	15528561	NO	122206	5	15406356	5.49785e-05	0.0121868	Black Pied	DCMS	0
17	22328157	22429196	NO	101040	8	22398832	9.11992e-05	0.0256627	Jersey	DCMS	0
17	31510768	31556203	overlap	45436	5	31534386	0.000459864	0.0470702	Kostroma	DCMS	0
17	32898002	36248287	overlap	3350286	101	34409623	0.000149125	0.00691672	EUR1	hapFLK	4	SPRY1	SPATA5	NUDT6	FGF2
17	37009436	37328760	overlap	319325	13	37148470	0.00018379	0.0248665	Kazakh Whiteheaded	DCMS	0
17	38240799	38246309	overlap	5511	2	38246309	0.000432669	0.0419823	Kazakh Whiteheaded	DCMS	0
17	46757291	46858681	NO	101391	7	46799072	0.000103673	0.0204444	Hanwoo	DCMS	0
17	58016927	58359348	overlap	342422	12	58100769	0.000302016	0.0436003	Kalmyk	DCMS	1	CCDC60
18	2375275	2698908	overlap	323634	10	2583267	0.000345204	0.0405909	Bestuzhev	DCMS	3	ZFP1	LDHD	ZNRF1
18	4125133	4253142	NO	128010	9	4168584	0.000318114	0.0347669	Kazakh Whiteheaded	DCMS	0
18	5101055	5305185	NO	204131	17	5182965	0.000169092	0.023669	Kazakh Whiteheaded	DCMS	2	VAT1L	CLEC3A
18	6656191	6972989	NO	316799	23	6823727	5.67465e-07	0.000521777	Kholmogory	DCMS	0
18	6690700	6847715	NO	157016	13	6776532	1.00267e-05	0.0045812	Kazakh Whiteheaded	DCMS	0
18	11109431	11314104	overlap	204674	7	11200241	0.000431891	0.0451499	Kostroma	DCMS	2	FAM92B	KIAA0513
18	11245392	13305495	overlap	2060104	67	11836226	0.000997647	0.0299268	EUR1	hapFLK	3	COX4I1	EMC8	IRF8
18	12675262	13016845	overlap	341584	14	12900042	0.000134584	0.0207107	Kazakh Whiteheaded	DCMS	2	C16orf95	FBXO31
18	14080722	15069718	overlap	988997	35	14503218	0.00177331	0.046211	EUR1	hapFLK	23	SPG7	RPL13	CPNE7	DPEP1	CHMP1A	ANKRD11	CDK10	SPATA2L	VPS9D1	ZNF276	FANCA	SLC22A31	CDH15	SPIRE2	ACSF3	TCF25	AC092143.1	TUBB3	DEF8	DBNDD1	GAS8	CBFA2T3	SHCBP1
18	14115136	15048372	overlap	933237	21	14789032	1.21851e-06	0.000930906	Hanwoo	DCMS	23	DEF8	TUBB3	AC092143.1	DBNDD1	TCF25	GAS8	SPIRE2	FANCA	ZNF276	VPS9D1	SHCBP1	SPATA2L	CDK10	CHMP1A	DPEP1	CPNE7	RPL13	VPS35	SPG7	ANKRD11	SLC22A31	CDH15	ACSF3
18	14124003	14988936	overlap	864934	27	14481478	2.06643e-07	0.000230432	Kholmogory	DCMS	20	SPG7	RPL13	CPNE7	ANKRD11	DPEP1	CHMP1A	CDK10	SPATA2L	VPS9D1	SLC22A31	ZNF276	CDH15	FANCA	ACSF3	SPIRE2	TCF25	AC092143.1	TUBB3	DEF8	CBFA2T3
18	14133636	14898873	overlap	765238	23	14401871	4.30812e-09	4.63012e-06	Black Pied	DCMS	22	ANKRD11	SLC22A31	CDH15	SPG7	ACSF3	RPL13	CPNE7	DPEP1	CHMP1A	CDK10	SPATA2L	VPS9D1	ZNF276	FANCA	CBFA2T3	SPIRE2	TCF25	AC092143.1	TUBB3	DEF8	DBNDD1	GAS8
18	14233503	14898873	overlap	665371	18	14481478	1.28435e-07	0.000106507	Holstein	DCMS	21	SPG7	RPL13	CPNE7	ANKRD11	DPEP1	CHMP1A	CDK10	SPATA2L	VPS9D1	SLC22A31	ZNF276	CDH15	FANCA	ACSF3	SPIRE2	TCF25	AC092143.1	TUBB3	DEF8	DBNDD1	GAS8
18	14302556	14789032	overlap	486477	14	14626788	7.2381e-05	0.0191456	Fleckvieh	DCMS	13	VPS9D1	SPATA2L	CDK10	ZNF276	CHMP1A	FANCA	DPEP1	CPNE7	SPIRE2	RPL13	SPG7	TCF25	ANKRD11
18	17063236	17176697	overlap	113462	5	17098259	0.000370236	0.037793	Kazakh Whiteheaded	DCMS	1	N4BP1*
18	35368911	35395517	NO	26607	3	35388791	0.000242408	0.0419308	Buryat	DCMS	1	RANBP10
18	35368911	35550752	overlap	181842	9	35501902	3.53864e-05	0.00855355	Kalmyk	DCMS	7	EDC4	NUTF2	PSKH1	THAP11	CENPT	TSNAXIP1	RANBP10
18	35529313	35684291	overlap	154979	6	35684291	7.98396e-05	0.0199444	Buryat	DCMS	7	NFATC3	DUS2	DDX28	DPEP2	DPEP3	SLC12A4	LCAT
18	35971459	36348833	overlap	377375	21	36178690	2.18241e-07	0.000337617	Fleckvieh	DCMS	3	CDH1	CDH3	TANGO6
18	39313004	39882513	overlap	569510	20	39549809	2.18577e-07	0.000146267	Black Pied	DCMS	9	MARVELD3	PHLPP2	TAT	AP1G1	CHST4	ATXN1L	ZNF821	ZNF23	IST1
18	65691189	65768024	NO	76836	6	65758542	6.75403e-05	0.0124985	Bestuzhev	DCMS	1	ZNF274
19	1500083	1545715	NO	45633	4	1528505	4.12862e-05	0.01197	Buryat	DCMS	0
19	2567386	2847032	overlap	279647	11	2829980	2.73073e-05	0.0148963	Angus	DCMS	0
19	27225597	27369763	overlap	144167	5	27304192	0.000498122	0.0481062	Holstein	DCMS	4	PELP1	ARRB2	MED11	CXCL16
19	27369763	27998517	overlap	628755	19	27643677	4.25118e-07	0.000478436	Hanwoo	DCMS	36	EIF5A	GPS2	YBX2	NEURL4	SLC2A4	ACAP1	CLDN7	KCTD11	ELP5	CTDNEP1	GABARAP	TNK1	PHF23	PLSCR3	DVL2	TMEM256	ACADVL	NLGN2	DLG4	SPEM1	TMEM102	FGF11	CHRNB1	ZBTB4	TNFSF12	TNFSF13	SENP3-EIF4A1	EIF4A1	CD68	MPDU1	SOX15	FXR2	SAT2	SHBG	ATP1B2	TP53
19	27576066	27758738	overlap	182673	6	27611595	5.34089e-05	0.0379125	Japanese Black	DCMS	17	SLC2A4	CLDN7	ELP5	YBX2	CTDNEP1	GABARAP	PHF23	DVL2	EIF5A	GPS2	NEURL4	ACAP1	KCTD11	TNK1	PLSCR3	TMEM256	NLGN2
19	27602402	27887581	overlap	285180	9	27732924	0.000103436	0.021053	Kholmogory	DCMS	4	NLGN2	TMEM256	PLSCR3	TNK1
19	27611595	27858650	overlap	247056	7	27813748	0.000101167	0.02353	Buryat	DCMS	9	ZBTB4	CHRNB1	FGF11	TMEM102	SPEM1	NLGN2	TMEM256	PLSCR3	TNK1
19	27706098	28377528	overlap	671431	24	28178208	0.000258218	0.0493152	Jersey	DCMS	13	CYB5D1	CHD3	NAA38	TMEM88	KDM6B	KCNAB3	TRAPPC1	CNTROB	DNAH2	GUCY2D	ALOX15B	ALOX12B	ALOXE3
19	27813748	28204745	overlap	390998	14	28031919	6.75587e-05	0.0139577	Black Pied	DCMS	5	EFNB3	WRAP53	TP53	DNAH2	ATP1B2
19	27858650	28065418	overlap	206769	7	27998517	0.000328443	0.0362083	Holstein	DCMS	15	WRAP53	TP53	EFNB3	ATP1B2	SHBG	SAT2	FXR2	SOX15	MPDU1	CD68	EIF4A1	DNAH2	SENP3-EIF4A1	TNFSF13	TNFSF12
19	35036736	35191657	overlap	154922	5	35143402	3.02355e-05	0.00786563	Black Pied	DCMS	5	DRC3	ATPAF2	GID4	DRG2	TOM1L2
19	43112973	43296546	overlap	183574	6	43170256	2.97317e-05	0.00923394	Buryat	DCMS	7	CAVIN1	ATP6V0A1	NAGLU	HSD17B1	COASY	MLX	PSMC3IP
20	1576537	2539179	overlap	962643	56	2354412	0.00166637	0.0443734	EUR1	hapFLK	6	KCNIP1	KCNMB1	LCP2	DOCK2	FOXI1	FAM196B
20	2647934	4011529	overlap	1363596	62	3602570	0.000934167	0.0283681	EUR1	hapFLK	5	FBXW11	SMIM23	STK10	EFCAB9	UBTD2
20	3401169	3957974	overlap	556806	28	3502057	1.04663e-05	0.00468809	Kazakh Whiteheaded	DCMS	3	SMIM23	FBXW11	STK10
20	4045948	4101712	overlap	55765	24	4070125	1.68239e-06	0.00256072	Jersey	DCMS	1	SH3PXD2B
20	4049765	4084180	overlap	34416	16	4072237	2.02258e-06	0.000859753	Bestuzhev	DCMS	1	SH3PXD2B
20	4067153	4084180	overlap	17028	11	4073020	0.000117564	0.0191814	Holstein	DCMS	1	SH3PXD2B
20	4067153	4143997	overlap	76845	33	4084180	1.10767e-05	0.00370613	Black Pied	DCMS	1	SH3PXD2B
20	4098462	4189583	overlap	91122	25	4127119	3.04504e-07	0.000370588	Hanwoo	DCMS	0
20	4100968	4131275	overlap	30308	15	4128018	9.53132e-05	0.0167201	Holstein	DCMS	0
20	4121521	4131275	overlap	9755	10	4124497	0.000174207	0.0305362	Kholmogory	DCMS	0
20	4122573	4131275	overlap	8703	9	4130364	2.26113e-05	0.00957941	Fleckvieh	DCMS	0
20	4324230	4456069	overlap	131840	28	4369044	4.95678e-06	0.00262413	Kholmogory	DCMS	1	NEURL1B
20	4508656	4547590	overlap	38935	21	4541884	1.36235e-07	0.000167348	Kholmogory	DCMS	1	ERGIC1
20	4510146	4576830	overlap	66685	32	4539559	4.37035e-07	0.000286619	Holstein	DCMS	1	ERGIC1
20	4526385	4546486	overlap	20102	14	4531781	1.01956e-05	0.00307362	Bestuzhev	DCMS	1	ERGIC1
20	4533079	4544797	overlap	11719	10	4541884	5.0813e-05	0.0186239	Jersey	DCMS	1	ERGIC1
20	4593296	4783871	overlap	190576	44	4727619	5.71895e-06	0.00293857	Kholmogory	DCMS	4	CREBRF	BNIP1	ATP6V0E1	RPL26L1
20	4597488	4730282	overlap	132795	33	4692965	7.65443e-07	0.00042494	Bestuzhev	DCMS	3	CREBRF	ATP6V0E1	RPL26L1
20	4597991	4791040	overlap	193050	44	4621590	3.18057e-05	0.0145958	Jersey	DCMS	4	RPL26L1	ATP6V0E1	CREBRF	BNIP1
20	4617359	4662257	overlap	44899	13	4645915	0.000341304	0.0415974	Black Pied	DCMS	3	ATP6V0E1	RPL26L1	ERGIC1
20	4627597	4781814	overlap	154218	30	4730282	4.5764e-07	0.000294361	Holstein	DCMS	3	CREBRF	BNIP1	ATP6V0E1
20	4660259	4782928	overlap	122670	31	4727619	8.41634e-09	2.93629e-05	Hanwoo	DCMS	3	CREBRF	BNIP1	ATP6V0E1
20	4673120	4758971	overlap	85852	20	4694600	1.70501e-06	0.0010948	Buryat	DCMS	2	CREBRF	BNIP1
20	4692049	4761369	overlap	69321	20	4730282	9.0652e-08	6.08205e-05	Kalmyk	DCMS	2	CREBRF	BNIP1
20	4692049	4781814	overlap	89766	20	4692965	5.801e-05	0.0125848	Black Pied	DCMS	2	CREBRF	BNIP1
20	4888964	4916558	overlap	27595	10	4901366	0.000362609	0.0496105	Kalmyk	DCMS	1	STC2*
20	4899934	4955282	overlap	55349	18	4906976	2.60599e-05	0.0306633	Japanese Black	DCMS	1	STC2
20	4923721	4923721	overlap	1	1	4923721	0.000226386	0.040226	Buryat	DCMS	1	STC2*
20	4950697	4993634	overlap	42938	13	4964127	3.02214e-06	0.00265416	Yakut	DCMS	0
20	4960683	4989460	overlap	28778	9	4969110	0.000421196	0.0429783	Holstein	DCMS	0
20	4987949	5052882	overlap	64934	21	5032870	7.17543e-05	0.0149425	Kazakh Whiteheaded	DCMS	0
20	4999564	5099030	overlap	99467	20	5052346	1.78316e-06	0.00123099	Hanwoo	DCMS	0
20	5030797	5055317	overlap	24521	12	5051366	2.07673e-05	0.00587666	Black Pied	DCMS	0
20	5337728	5355342	overlap	17615	8	5347594	9.95519e-05	0.0168985	Kostroma	DCMS	0
20	5384245	5427041	overlap	42797	12	5418160	0.000211745	0.0272948	Holstein	DCMS	0
20	5398434	5429296	overlap	30863	6	5422557	0.000182566	0.0270165	Black Pied	DCMS	0
20	5431136	5483475	overlap	52340	11	5444845	0.000141865	0.0215681	Holstein	DCMS	0
20	5591162	5782575	overlap	191414	74	5702671	7.96415e-10	5.98501e-06	Kholmogory	DCMS	0
20	5660561	5749610	overlap	89050	29	5714796	3.2886e-12	1.22928e-08	Buryat	DCMS	1	NSG2
20	5664976	5744220	overlap	79245	24	5735851	5.4796e-06	0.00187424	Kalmyk	DCMS	1	NSG2
20	5673783	5753493	overlap	79711	48	5702671	1.33484e-07	0.000265933	Fleckvieh	DCMS	1	NSG2
20	5675663	5755277	overlap	79615	48	5722794	2.49641e-07	0.00015717	Black Pied	DCMS	1	NSG2
20	5675663	5756370	overlap	80708	49	5735015	3.47865e-11	1.33056e-06	Bestuzhev	DCMS	1	NSG2
20	5679162	5764185	overlap	85024	51	5706709	5.56393e-05	0.0120582	Holstein	DCMS	1	NSG2
20	5682871	5748515	overlap	65645	37	5707539	8.51678e-07	0.000786233	Yaroslavl	DCMS	1	NSG2
20	5702671	5735851	overlap	33181	20	5722794	5.09292e-05	0.0130486	Kazakh Whiteheaded	DCMS	1	NSG2
20	5714796	5735851	overlap	21056	5	5735851	0.000137569	0.0245753	Hanwoo	DCMS	1	NSG2*
20	5743237	5749610	overlap	6374	7	5748515	0.000351753	0.0368133	Kazakh Whiteheaded	DCMS	0
20	5796814	5823002	overlap	26189	11	5805645	5.39214e-06	0.00279388	Hanwoo	DCMS	0
20	5951559	5985949	overlap	34391	22	5975565	5.0753e-07	0.000322319	Holstein	DCMS	0
20	5964500	5979747	overlap	15248	8	5966403	3.21949e-05	0.00819927	Black Pied	DCMS	0
20	5964500	5979747	overlap	15248	8	5966403	2.93986e-05	0.00856003	Kholmogory	DCMS	0
20	5966403	5975565	overlap	9163	2	5966403	0.000288851	0.0424016	Kalmyk	DCMS	0
20	16916943	17115579	overlap	198637	13	17005026	1.30625e-05	0.00367607	Bestuzhev	DCMS	3	DIMT1	KIF2A	IPO11
20	22462915	29423633	overlap	6960719	295	26019855	1.05e-09	1.63e-07	EUR1	hapFLK	29	ITGA2	MOCS2	ITGA1	PELO	FST	NDUFS4	ARL15	HSPB3	SNX18	COX8A	ISL1	ESM1	GZMK	GZMA	CDC20B	GPX8	MCIDAS	CCNO	DHX29	SKIV2L2	PLPP1	PARP8	SLC38A9	DDX4	IL31RA	EMB	IL6ST	ANKRD55	HCN1
20	22921650	23308640	overlap	386991	18	23085736	3.04052e-06	0.00386634	Jersey	DCMS	1	ANKRD55
20	23717482	24179723	overlap	462242	21	24094646	2.08433e-06	0.0172689	Japanese Black	DCMS	8	GZMK	GZMA	CDC20B	GPX8	MCIDAS	CCNO	DHX29	SKIV2L2
20	23755785	23755785	overlap	1	1	23755785	0.000364196	0.0478272	Hanwoo	DCMS	2	PLPP1	SKIV2L2
20	25597446	26125224	overlap	527779	23	25760711	0.000272283	0.0452775	Fleckvieh	DCMS	2	MOCS2	ITGA2
20	26803476	27295965	overlap	492490	22	27131508	0.000215603	0.0451996	Jersey	DCMS	0
20	27422842	27583309	NO	160468	8	27530784	0.000449518	0.0447918	Holstein	DCMS	0
20	30888112	31195125	overlap	307014	10	31151035	8.03287e-05	0.0159402	Kazakh Whiteheaded	DCMS	0
20	31911609	32005299	overlap	93691	4	31984746	0.000104873	0.0190091	Black Pied	DCMS	1	GHR
20	32098369	32459976	overlap	361608	13	32433005	0.000244357	0.0327508	Bestuzhev	DCMS	1	GHR
20	35589397	35749496	NO	160100	8	35749496	0.000263059	0.0310539	Holstein	DCMS	0
20	52303230	57558340	overlap	5255111	206	56604647	7.64e-07	0.00954904	ASIA	hapFLK	8	RETREG1	ZNF622	MYO10	40603	FBXL7	AC233724.20	RNF167	CDH18
20	52614844	53221721	NO	606878	20	53017747	6.0013e-06	0.00400659	Yakut	DCMS	0
20	56431209	56876313	NO	445105	26	56471415	0.000280265	0.0438827	Yakut	DCMS	3	MYO10	RETREG1	ZNF622
20	56683499	56889586	NO	206088	15	56824862	8.45687e-07	0.000763043	Hanwoo	DCMS	2	ZNF622	RETREG1
20	70868462	71094690	overlap	226229	9	70981515	5.81972e-05	0.0248475	Angus	DCMS	2	NDUFS6	MRPL36
20	71237809	71506591	overlap	268783	12	71296022	1.02927e-05	0.00447001	Hanwoo	DCMS	6	SLC6A18	SLC6A19	TERT	CLPTM1L	SLC12A7	NKD2
20	71433871	71817339	overlap	383469	21	71642271	1.46447e-06	0.000685625	Bestuzhev	DCMS	7	CEP72	TPPP	SLC9A3	BRD9	EXOC3	TRIP13	AHRR
20	71675342	71769502	overlap	94161	4	71695975	0.000167618	0.0279357	Kalmyk	DCMS	0
20	71695975	71769502	overlap	73528	3	71720853	0.000279273	0.0457431	Buryat	DCMS	2	SLC9A3	EXOC3
21	872356	2461217	overlap	1588862	16	2151256	2.56249e-06	0.00117204	Holstein	DCMS	3	UBE3A	OR5D13	FZD3
21	2264187	2420962	overlap	156776	4	2333804	0.000198073	0.0363909	Fleckvieh	DCMS	1	UBE3A*
21	2968422	3221949	overlap	253528	12	3164347	2.25513e-07	0.000383981	Yakut	DCMS	1	ATP10A
21	4536399	4638691	overlap	102293	8	4597429	8.88316e-05	0.0169081	Black Pied	DCMS	0
21	6858255	7249456	overlap	391202	11	7109497	3.35862e-05	0.00933836	Kholmogory	DCMS	1	MEF2A
21	7075853	7526820	overlap	450968	15	7378912	9.0013e-05	0.0159127	Kostroma	DCMS	2	LRRC28	MEF2A
21	9715283	9894677	NO	179395	12	9759963	0.000296362	0.0449107	Kholmogory	DCMS	0
21	10207360	10380707	NO	173348	8	10343571	6.43277e-05	0.0149511	Kholmogory	DCMS	0
21	20698065	20753105	NO	55041	5	20728681	8.364e-05	0.0146253	Bestuzhev	DCMS	0
21	25340544	25353288	NO	12745	3	25353288	7.26984e-05	0.015725	Yaroslavl	DCMS	1	HDGFL3
21	29061223	29574235	overlap	513013	16	29304230	2.17959e-06	0.000841787	Kalmyk	DCMS	2	TARSL2	TM2D3
21	33621259	33724803	overlap	103545	6	33667183	1.86886e-05	0.0289549	Japanese Black	DCMS	4	SNUPN	IMP3	SNX33	PTPN9
21	34829217	34958040	overlap	128824	9	34918007	3.84158e-05	0.010942	Yaroslavl	DCMS	2	ISLR	STRA6
21	38078934	38399222	NO	320289	14	38191506	8.46325e-05	0.0171816	Yaroslavl	DCMS	0
21	42275591	42451875	overlap	176285	11	42389217	0.000130308	0.0247447	Kholmogory	DCMS	2	DTD2	GPR33
21	49362705	49549334	overlap	186630	9	49362705	9.01217e-05	0.0472032	Japanese Black	DCMS	0
21	61261222	61390512	NO	129291	8	61310103	0.000302455	0.0351001	Kostroma	DCMS	0
22	7689053	7724590	NO	35538	4	7724590	0.000333017	0.0354762	Kazakh Whiteheaded	DCMS	2	UBP1	FBXL2
22	18014241	18319322	overlap	305082	14	18080658	5.69678e-05	0.0111514	Bestuzhev	DCMS	0
22	21134847	21455286	NO	320440	21	21314583	1.01701e-05	0.0034887	Black Pied	DCMS	2	EDEM1	ARL8B
22	22147782	22434060	NO	286279	9	22305273	0.000164348	0.0254905	Black Pied	DCMS	0
22	26228833	26458795	NO	229963	9	26336845	0.000430239	0.0472025	Bestuzhev	DCMS	1	CHL1
22	31482951	37265470	overlap	5782520	240	35287744	9.61e-07	9.34e-05	EUR1	hapFLK	14	SLC25A26	ATP5EP2	LRIG1	KBTBD8	MAGI1	SUCLG2	FAM19A1	FAM19A4	EOGT	TMF1	UBA3	ARL6IP5	LMOD3	FRMD4B
22	50047287	50383419	overlap	336133	10	50083571	9.56266e-06	0.00529755	Yakut	DCMS	1	DOCK3
22	50083571	50105577	overlap	22007	2	50083571	0.000259173	0.0391995	Kalmyk	DCMS	1	DOCK3
22	50221068	50533222	overlap	312155	8	50407021	0.000133796	0.0280507	Fleckvieh	DCMS	4	C3orf18	HEMK1	CISH	MAPKAPK3
22	51900773	52113096	overlap	212324	8	51972787	0.000165936	0.0234542	Holstein	DCMS	5	TREX1	ATRIP	SHISA5	CCDC51	PLXNB1
22	52520543	52640669	overlap	120127	8	52557258	0.000444761	0.0426786	Kazakh Whiteheaded	DCMS	1	SMARCC1
22	55469374	55648216	overlap	178843	12	55586234	3.38735e-06	0.00208345	Fleckvieh	DCMS	1	SLC6A11
22	56316474	58528487	overlap	2212014	129	57486105	0.000302258	0.0115963	EUR1	hapFLK	12	PPARG	SYN2	TIMP4	TSEN2	MKRN2OS	MKRN2	TAMM41	RAF1	RBSN	MRPS25	TMEM40	NR2C2
22	58627945	60673140	overlap	2045196	114	59506063	0.00142122	0.0396167	EUR1	hapFLK	13	IQSEC1	ACAD9	AC112484.1	KIAA1257	EFCC1	GP9	ISY1-RAB43	CNBP	COPG1	HMCES	H1FX	RAB7A	RPN1
23	181959	795274	overlap	613316	25	181959	9.64941e-06	0.00447038	Kazakh Whiteheaded	DCMS	1	KHDRBS2
23	1301674	1397221	overlap	95548	4	1319796	0.000113456	0.0495986	Japanese Black	DCMS	0
23	1796749	2101083	overlap	304335	13	1924368	6.54439e-05	0.0148652	Yaroslavl	DCMS	0
23	11402509	13185570	overlap	1783062	74	12056387	9.56e-05	0.0118778	EUR2	hapFLK	5	ZFAND3	BTBD9	GLO1	MDGA1	DNAH8
23	16856080	17066187	NO	210108	12	16883689	7.05105e-05	0.0183124	Buryat	DCMS	6	CRIP3	ZNF318	ABCC10	DLK2	TJAP1	LRRC73
23	17124486	17421461	NO	296976	11	17373692	4.81956e-07	0.000438639	Buryat	DCMS	0
24	4514469	4572984	overlap	58516	6	4549374	0.000209848	0.0286618	Yaroslavl	DCMS	1	FBXO15
24	9479655	9922357	NO	442703	18	9579932	0.000411408	0.0426299	Yaroslavl	DCMS	1	DSEL
24	9654570	11024105	NO	1369536	58	9909367	0.00039468	0.0374887	EUR2	hapFLK	1	CDH19
24	11043284	11131358	NO	88075	5	11105989	0.000461603	0.0453677	Yaroslavl	DCMS	1	CDH7
24	11280237	11501937	NO	221701	9	11317923	0.000485393	0.0465553	Yaroslavl	DCMS	0
24	16118203	16932516	NO	814314	26	16803112	1.73594e-05	0.0122606	Angus	DCMS	0
24	26022505	26025899	NO	3395	4	26024869	0.000100086	0.0191507	Kalmyk	DCMS	2	DSG3*	DSG4*
24	26166961	26197589	NO	30629	15	26192592	8.70563e-05	0.0150414	Bestuzhev	DCMS	0
24	26166961	26215651	NO	48691	20	26186850	0.000240231	0.0416787	Fleckvieh	DCMS	0
24	26172591	26204016	NO	31426	16	26197589	1.87185e-05	0.0064121	Kholmogory	DCMS	0
24	26328541	26350434	NO	21894	12	26341420	1.30051e-05	0.0038608	Holstein	DCMS	1	DSC2
24	26338628	26345553	NO	6926	3	26341420	0.00017437	0.0312169	Yakut	DCMS	1	DSC2
24	26556666	26668711	NO	112046	15	26644894	1.91645e-06	0.00128365	Hanwoo	DCMS	0
24	26594143	26661177	NO	67035	11	26640964	5.15416e-07	0.000256883	Kalmyk	DCMS	0
24	26640964	26684731	NO	43768	10	26649952	1.2245e-07	0.0014044	Angus	DCMS	0
24	26668711	26693964	NO	25254	6	26673985	5.74495e-05	0.0125002	Black Pied	DCMS	0
24	26672997	26684731	NO	11735	4	26673985	0.000196193	0.0258691	Holstein	DCMS	0
24	26752988	26809527	NO	56540	25	26781698	1.1357e-05	0.00984316	Angus	DCMS	0
24	26793327	26795158	NO	1832	2	26795158	0.00014143	0.0250467	Hanwoo	DCMS	0
24	26793327	26814592	NO	21266	10	26809527	6.31565e-07	0.000306028	Kalmyk	DCMS	0
24	26798329	26820696	NO	22368	9	26809527	1.1726e-09	5.5786e-06	Hanwoo	DCMS	0
24	26802559	26821473	NO	18915	7	26809527	7.76457e-05	0.0154709	Black Pied	DCMS	0
24	26803894	26819898	NO	16005	4	26814592	2.07038e-05	0.00731199	Yaroslavl	DCMS	0
24	27166102	27185204	NO	19103	8	27172730	5.9513e-05	0.016221	Buryat	DCMS	0
24	27170051	27207444	NO	37394	10	27174025	0.000193726	0.0258494	Holstein	DCMS	0
24	27171860	27172730	NO	871	2	27171860	0.00020609	0.0441105	Jersey	DCMS	0
24	27320521	27398951	NO	78431	15	27333724	5.67024e-05	0.0150586	Yakut	DCMS	0
24	27507569	27601646	NO	94078	19	27587687	2.22067e-05	0.00845155	Yakut	DCMS	0
24	27593896	27610253	NO	16358	7	27599048	0.000269367	0.0315065	Holstein	DCMS	0
24	27599048	27617180	NO	18133	11	27608874	0.000393395	0.0455767	Black Pied	DCMS	0
24	27611507	27657437	NO	45931	22	27625608	1.01686e-08	5.0065e-05	Yaroslavl	DCMS	0
24	27724232	27838377	NO	114146	23	27735133	5.4344e-09	9.73743e-06	Holstein	DCMS	0
24	27729208	27782184	NO	52977	11	27747833	3.37958e-05	0.0101937	Buryat	DCMS	0
24	27782184	27787592	NO	5409	4	27782184	9.75034e-05	0.0214502	Yakut	DCMS	0
24	27783911	27823353	NO	39443	9	27793573	0.000183988	0.0408913	Jersey	DCMS	0
24	27799339	27871918	NO	72580	11	27799339	0.000310326	0.0469088	Yakut	DCMS	0
24	27899547	27903679	NO	4133	2	27899547	0.000294827	0.0452778	Yakut	DCMS	0
24	36176327	36483137	NO	306811	13	36231362	0.000147583	0.0253224	Kalmyk	DCMS	0
24	41669935	42184674	NO	514740	22	41957671	3.25157e-07	0.000415079	Yaroslavl	DCMS	5	ANKRD12	TWSG1	NDUFV2	RALBP1	PPP4R1
24	41795836	41981394	NO	185559	11	41795836	0.000309229	0.0468165	Yakut	DCMS	2	NDUFV2	ANKRD12
24	41898443	42062244	NO	163802	10	41940788	0.000137616	0.0212114	Holstein	DCMS	3	ANKRD12	TWSG1	RALBP1
24	42725919	43738460	overlap	1012542	43	42762598	7.45509e-05	0.0223557	Jersey	DCMS	8	GNAL	MPPE1	IMPA2	CIDEA	TUBB6	AFG3L2	PRELID3A	SPIRE1
24	42864843	42896955	NO	32113	2	42864843	0.000219741	0.0339218	Hanwoo	DCMS	0
24	56148861	56466095	overlap	317235	14	56234552	9.61043e-05	0.0168294	Holstein	DCMS	1	TXNL1
24	60758169	62643699	NO	1885531	117	61931908	3.18e-06	0.000623541	EUR2	hapFLK	15	BCL2	PHLPP1	KDSR	VPS4B	SERPINB5	SERPINB12	SERPINB13	SERPINB4	SERPINB11	SERPINB7	SERPINB2	TNFRSF11A	SERPINB10	KIAA1468	PIGN
25	1214553	1333214	NO	118662	4	1290358	0.000146315	0.025781	Hanwoo	DCMS	2	JPT2	MAPK8IP3
25	2907649	3148958	NO	241310	12	2994223	8.74646e-06	0.00272572	Bestuzhev	DCMS	4	DNASE1	TRAP1	SLX4	CREBBP
25	38586858	38638992	overlap	52135	5	38626883	0.000274192	0.042518	Kholmogory	DCMS	1	USP42
25	41646364	41815529	overlap	169166	11	41791943	3.27226e-05	0.00978989	Hanwoo	DCMS	1	MAD1L1
26	2153993	2244957	NO	90965	4	2208111	0.000160378	0.0230223	Holstein	DCMS	0
26	19189998	20290497	overlap	1100500	35	19727292	2.54307e-06	0.00117053	Holstein	DCMS	2	HPS1	PYROXD2
26	21530752	22951431	overlap	1420680	46	22590389	1.05179e-08	1.64903e-05	Holstein	DCMS	28	HPS6	C10orf76	LDB1	PPRC1	NOLC1	ELOVL3	KCNIP2	PITX3	MGEA5	NPM3	FGF8	GBF1	NFKB2	PSD	FBXW4	DPCD	POLL	BTRC	LBX1	TLX1	KAZALD1	SFXN3	PDZD7	LZTS2	TWNK	MRPL43	SEMA4G	SLF2
26	22526369	22590389	overlap	64021	3	22557427	0.000148086	0.0285302	Yakut	DCMS	1	C10orf76
26	23339772	24918578	overlap	1578807	46	24310449	5.94e-05	0.0376559	ASIA	hapFLK	20	CALHM3	CALHM1	CALHM2	NEURL1	PDCD11	USMG5	TAF5	SH3PXD2A	PCGF6	INA	NT5C2	CNNM2	AS3MT	BORCS7-ASMT	CYP17A1	WBP1L	ARL3	SFXN2	TRIM8	SUFU
26	25075754	25144793	overlap	69040	4	25119819	4.06775e-05	0.0123616	Yakut	DCMS	2	GSTO2	GSTO1
26	34251254	34292489	NO	41236	4	34251254	0.000316351	0.047515	Yakut	DCMS	0
26	35662269	36364039	NO	701771	26	36069359	4.21978e-06	0.00340907	Yakut	DCMS	1	ATRNL1
27	18888	7962333	overlap	7943446	373	2448480	4.55e-05	0.00270814	EUR1	hapFLK	16	CENPA	CSMD1	MCPH1	ANGPT2	AGPAT5	XKR5	FAM90A1	ZNF596	DEFB103A	ZNF705B	GPM6A	WDR17	SPATA4	ASB5	SPCS3	VEGFC
27	3100090	3619112	overlap	519023	33	3565697	1.137e-05	0.00688068	Jersey	DCMS	0
27	3434333	3553169	overlap	118837	10	3495048	0.000372323	0.0409427	Kostroma	DCMS	0
27	6866166	7366188	NO	500023	23	7134059	4.79794e-05	0.0179846	Jersey	DCMS	1	VEGFC
27	12799433	13525361	NO	725929	40	13179302	0.00122656	0.0355224	EUR1	hapFLK	6	WWC2	CLDN24	CDKN2AIP	ING2	RWDD4	TRAPPC11
27	19043139	19272412	NO	229274	10	19195734	6.39392e-05	0.0145794	Hanwoo	DCMS	2	MICU3	ZDHHC2
27	24576801	24803258	NO	226458	11	24679974	1.81948e-06	0.0017492	Yakut	DCMS	1	TNKS
28	459191	577266	NO	118076	11	468715	1.78555e-05	0.00959201	Jersey	DCMS	2	NUP133	ABCB10
28	3855447	4235517	overlap	380071	12	3998395	3.44664e-05	0.0121309	Fleckvieh	DCMS	1	FMN2
28	6732947	6821915	overlap	88969	5	6821915	0.000283586	0.0459594	Fleckvieh	DCMS	1	SLC35F3
28	21175580	26909230	overlap	5733651	242	24345876	3.93e-05	0.00551179	EUR2	hapFLK	30	DNAJC12	SIRT1	HERC4	MYPN	ATOH7	PBLD	HNRNPH3	RUFY2	TFG	DNA2	SLC25A16	LRRTM3	TET1	CXXC5	CCAR1	STOX1	CTNNA3	DDX50	DDX21	KIF1BP	SRGN	VPS26A	SUPV3L1	HKDC1	HK1	TACR2	TSPAN15	NEUROG3	FAM241B	COL13A1
28	22835144	23287738	NO	452595	16	23149412	0.000154723	0.0240537	Yaroslavl	DCMS	1	CTNNA3
28	24038720	24885275	overlap	846556	38	24491309	5.73686e-05	0.013993	Yaroslavl	DCMS	6	DNAJC12	SIRT1	HERC4	MYPN	ATOH7	PBLD
28	28450452	28884068	overlap	433617	16	28450452	0.000549815	0.0499956	Yaroslavl	DCMS	4	ANAPC16	DDIT4	DNAJB12	MICU1
28	30461123	30485683	overlap	24561	2	30461123	0.000539748	0.0496061	Yaroslavl	DCMS	1	ADK
28	35331560	35883303	NO	551744	23	35404492	2.80148e-05	0.008903	Yaroslavl	DCMS	2	TMEM254	SFTPD
28	45822795	46073617	overlap	250823	21	45916628	3.60419e-05	0.0105647	Yaroslavl	DCMS	3	ZNF32	ZNF239	TFAM
29	10574966	10864487	overlap	289522	13	10729803	1.02124e-05	0.00307148	Kalmyk	DCMS	0
29	10624821	10729803	overlap	104983	6	10659438	0.000223399	0.039876	Buryat	DCMS	0
29	27265368	28224030	overlap	958663	39	27906483	0.000196289	0.0221011	EUR2	hapFLK	4	OR8G5	OR8D2	OR8B2	TMEM225
29	27465875	27939265	overlap	473391	20	27750367	2.94926e-05	0.0092431	Yaroslavl	DCMS	0
29	27576715	28068846	overlap	492132	23	27852015	7.85501e-05	0.0145655	Kostroma	DCMS	1	OR8G5
29	38414670	39328350	overlap	913681	22	38947760	2.51691e-05	0.00651587	Holstein	DCMS	0
29	43006000	43328607	overlap	322608	14	43134382	6.12997e-05	0.0131232	Black Pied	DCMS	19	FERMT3	DNAJC4	NUDT22	TRPT1	STIP1	VEGFB	FKBP2	PLCB3	BAD	GPR137	KCNK4	FLRT1	ESRRA	TRMT112	NAA40	PRDX5	CCDC88B	RPS6KA4	MACROD1
29	43043207	43392010	overlap	348804	14	43129250	9.00178e-06	0.0029909	Holstein	DCMS	18	FERMT3	STIP1	DNAJC4	NUDT22	TRPT1	VEGFB	FKBP2	PLCB3	BAD	GPR137	FLRT1	KCNK4	ESRRA	TRMT112	PRDX5	CCDC88B	MACROD1	RPS6KA4
29	49151457	49906123	overlap	754667	30	49193203	4.59488e-06	0.00356242	Yakut	DCMS	5	CARS	NAP1L4	PHLDA2	SLC22A18	CDKN1C
29	49946445	50000823	NO	54379	4	49946445	0.000258383	0.0411853	Yakut	DCMS	1	ASCL2
*gene found within 20Kbp from the most significant SNP if no genes were found within the selected region (see Methods for description)
[truncated: 33 more columns]
